# Supplementary material for: Formulation development of a biphasic release tablet-in-tablet system containing ketorolac tromethamine
Source: PLoS One. 2026 Jul 29;21(7):e0354689. doi: 10.1371/journal.pone.0354689 (PMC13421754; doi:10.1371/journal.pone.0354689)
Supplement: S1 Appendix — (XLSX) [file pone.0354689.s001.xlsx]

## Sheet: Preliminary single-factor
Time	HPMC K100M 5mg	HPMC K100M 15mg	HPMC K100M 25mg	HPMC K100M 40mg	HPMC K4M 5mg	HPMC K4M 15mg	HPMC K4M 25mg	HPMC K4M 40mg
0.5	20.7	13.6	5.6	1.3	24.5	13.6	10.6	3.5
6	81.3	45.9	27.4	5.9	83.7	72.6	63.8	19.6
16	94.6	82.7	51.8	22.7	95.2	85.4	72.1	42.1
24	99.1	98.5	72.5	54.2	98.1	95.3	95.2	69.7

## Sheet: Figure 2
	KT		HPMC		MCC		CMC		SiO2		MgSt		Physical mixture
4400.76	12.3567	4400.76	51.7044	4400.76	21.6195	4400.76	104.362	4400.76	64.5363	4400.76	79.9694	4400.76	86.987
4400.52	12.3278	4400.52	51.7009	4400.52	21.6106	4400.52	104.354	4400.52	64.5621	4400.52	79.9797	4400.52	87.0013
4400.28	12.2998	4400.28	51.6825	4400.28	21.6029	4400.28	104.332	4400.28	64.5744	4400.28	79.973	4400.28	86.9978
4400.04	12.2777	4400.04	51.6533	4400.04	21.5978	4400.04	104.298	4400.04	64.5728	4400.04	79.9495	4400.04	86.9778
4399.8	12.266	4399.8	51.6184	4399.8	21.5964	4399.8	104.257	4399.8	64.5593	4399.8	79.9118	4399.8	86.9447
4399.56	12.2675	4399.56	51.5835	4399.56	21.5993	4399.56	104.213	4399.56	64.5376	4399.56	79.8652	4399.56	86.9039
4399.32	12.2834	4399.32	51.5539	4399.32	21.6065	4399.32	104.172	4399.32	64.5126	4399.32	79.8162	4399.32	86.8617
4399.07	12.3127	4399.07	51.5335	4399.07	21.617	4399.07	104.138	4399.07	64.4893	4399.07	79.7721	4399.07	86.8243
4398.83	12.3528	4398.83	51.5247	4398.83	21.6291	4398.83	104.115	4398.83	64.4722	4398.83	79.7392	4398.83	86.7969
4398.59	12.3994	4398.59	51.5275	4398.59	21.6409	4398.59	104.104	4398.59	64.4644	4398.59	79.7226	4398.59	86.7831
4398.35	12.4472	4398.35	51.5401	4398.35	21.6499	4398.35	104.105	4398.35	64.467	4398.35	79.7249	4398.35	86.7839
4398.11	12.4911	4398.11	51.5592	4398.11	21.6541	4398.11	104.114	4398.11	64.4791	4398.11	79.7459	4398.11	86.7982
4397.87	12.5264	4397.87	51.5806	4397.87	21.6518	4397.87	104.128	4397.87	64.4981	4397.87	79.7828	4397.87	86.8225
4397.63	12.5497	4397.63	51.5998	4397.63	21.6423	4397.63	104.143	4397.63	64.5195	4397.63	79.8307	4397.63	86.8521
4397.39	12.5591	4397.39	51.6131	4397.39	21.626	4397.39	104.153	4397.39	64.5385	4397.39	79.8829	4397.39	86.8811
4397.15	12.5549	4397.15	51.6178	4397.15	21.6043	4397.15	104.155	4397.15	64.5501	4397.15	79.9321	4397.15	86.9037
4396.9	12.5389	4396.9	51.6131	4396.9	21.5795	4396.9	104.146	4396.9	64.5503	4396.9	79.9715	4396.9	86.9153
4396.66	12.5146	4396.66	51.6002	4396.66	21.5548	4396.66	104.126	4396.66	64.5371	4396.66	79.9957	4396.66	86.9131
4396.42	12.4865	4396.42	51.5816	4396.42	21.5336	4396.42	104.096	4396.42	64.5102	4396.42	80.0016	4396.42	86.896
4396.18	12.4595	4396.18	51.5614	4396.18	21.5192	4396.18	104.059	4396.18	64.472	4396.18	79.9887	4396.18	86.8658
4395.94	12.4382	4395.94	51.5444	4395.94	21.5142	4395.94	104.021	4395.94	64.4269	4395.94	79.9593	4395.94	86.8264
4395.7	12.426	4395.7	51.535	4395.7	21.5202	4395.7	103.985	4395.7	64.3807	4395.7	79.918	4395.7	86.7833
4395.46	12.4252	4395.46	51.5367	4395.46	21.5372	4395.46	103.957	4395.46	64.3401	4395.46	79.8714	4395.46	86.7429
4395.22	12.4359	4395.22	51.5513	4395.22	21.5639	4395.22	103.941	4395.22	64.311	4395.22	79.8265	4395.22	86.711
4394.98	12.4567	4394.98	51.5789	4394.98	21.5976	4394.98	103.94	4394.98	64.2987	4394.98	79.7901	4394.98	86.6929
4394.74	12.4845	4394.74	51.617	4394.74	21.6346	4394.74	103.954	4394.74	64.3058	4394.74	79.7674	4394.74	86.6916
4394.49	12.5153	4394.49	51.6617	4394.49	21.6708	4394.49	103.982	4394.49	64.3326	4394.49	79.7617	4394.49	86.7077
4394.25	12.5447	4394.25	51.7075	4394.25	21.7018	4394.25	104.019	4394.25	64.3769	4394.25	79.7736	4394.25	86.7395
4394.01	12.5685	4394.01	51.7488	4394.01	21.7241	4394.01	104.062	4394.01	64.4338	4394.01	79.8012	4394.01	86.7832
4393.77	12.5833	4393.77	51.7796	4393.77	21.7352	4393.77	104.105	4393.77	64.4968	4393.77	79.8401	4393.77	86.833
4393.53	12.5874	4393.53	51.7957	4393.53	21.7341	4393.53	104.142	4393.53	64.5586	4393.53	79.8843	4393.53	86.8823
4393.29	12.5801	4393.29	51.7942	4393.29	21.7212	4393.29	104.169	4393.29	64.6117	4393.29	79.9273	4393.29	86.9245
4393.05	12.5627	4393.05	51.7747	4393.05	21.6987	4393.05	104.182	4393.05	64.6498	4393.05	79.9626	4393.05	86.9541
4392.81	12.5377	4392.81	51.739	4392.81	21.67	4392.81	104.182	4392.81	64.6688	4392.81	79.985	4392.81	86.9673
4392.57	12.5087	4392.57	51.6913	4392.57	21.6394	4392.57	104.169	4392.57	64.667	4392.57	79.9911	4392.57	86.9621
4392.32	12.4796	4392.32	51.6374	4392.32	21.6114	4392.32	104.146	4392.32	64.6458	4392.32	79.9803	4392.32	86.9399
4392.08	12.4545	4392.08	51.584	4392.08	21.5902	4392.08	104.119	4392.08	64.6092	4392.08	79.9544	4392.08	86.9036
4391.84	12.4364	4391.84	51.5377	4391.84	21.5788	4391.84	104.093	4391.84	64.5635	4391.84	79.9175	4391.84	86.8587
4391.6	12.4275	4391.6	51.5041	4391.6	21.579	4391.6	104.074	4391.6	64.5158	4391.6	79.8755	4391.6	86.8109
4391.36	12.4284	4391.36	51.4872	4391.36	21.5906	4391.36	104.065	4391.36	64.474	4391.36	79.8347	4391.36	86.7666
4391.12	12.4383	4391.12	51.4885	4391.12	21.6119	4391.12	104.07	4391.12	64.4442	4391.12	79.8015	4391.12	86.7311
4390.88	12.4551	4390.88	51.5071	4390.88	21.6395	4390.88	104.09	4390.88	64.4312	4390.88	79.7807	4390.88	86.708
4390.64	12.4761	4390.64	51.5399	4390.64	21.6695	4390.64	104.122	4390.64	64.4368	4390.64	79.7752	4390.64	86.6989
4390.4	12.4979	4390.4	51.5819	4390.4	21.6971	4390.4	104.163	4390.4	64.4602	4390.4	79.7858	4390.4	86.7032
4390.16	12.5178	4390.16	51.6273	4390.16	21.7181	4390.16	104.208	4390.16	64.4979	4390.16	79.8105	4390.16	86.7181
4389.91	12.5332	4389.91	51.6697	4389.91	21.7292	4389.91	104.249	4389.91	64.544	4389.91	79.8452	4389.91	86.7393
4389.67	12.5429	4389.67	51.7037	4389.67	21.7282	4389.67	104.281	4389.67	64.5917	4389.67	79.8845	4389.67	86.7616
4389.43	12.5467	4389.43	51.7248	4389.43	21.7149	4389.43	104.299	4389.43	64.6335	4389.43	79.9219	4389.43	86.7799
4389.19	12.5458	4389.19	51.7309	4389.19	21.6905	4389.19	104.298	4389.19	64.663	4389.19	79.9512	4389.19	86.7899
4388.95	12.5419	4388.95	51.7218	4388.95	21.6581	4388.95	104.277	4388.95	64.6751	4388.95	79.9674	4388.95	86.7889
4388.71	12.5378	4388.71	51.6994	4388.71	21.6217	4388.71	104.237	4388.71	64.6677	4388.71	79.9674	4388.71	86.7763
4388.47	12.5359	4388.47	51.6677	4388.47	21.5863	4388.47	104.182	4388.47	64.6411	4388.47	79.9502	4388.47	86.7536
4388.23	12.5388	4388.23	51.6315	4388.23	21.5566	4388.23	104.118	4388.23	64.5987	4388.23	79.9176	4388.23	86.7242
4387.99	12.5478	4387.99	51.5963	4387.99	21.5365	4387.99	104.052	4387.99	64.546	4387.99	79.8733	4387.99	86.6932
4387.74	12.5632	4387.74	51.5667	4387.74	21.5287	4387.74	103.991	4387.74	64.49	4387.74	79.8229	4387.74	86.6661
4387.5	12.5844	4387.5	51.5466	4387.5	21.5343	4387.5	103.941	4387.5	64.4382	4387.5	79.7727	4387.5	86.648
4387.26	12.6091	4387.26	51.5378	4387.26	21.5527	4387.26	103.908	4387.26	64.3971	4387.26	79.7286	4387.26	86.6429
4387.02	12.6347	4387.02	51.5407	4387.02	21.5816	4387.02	103.894	4387.02	64.3717	4387.02	79.6957	4387.02	86.6531
4386.78	12.6579	4386.78	51.5535	4386.78	21.6173	4386.78	103.9	4386.78	64.3647	4386.78	79.6774	4386.78	86.6783
4386.54	12.6754	4386.54	51.5731	4386.54	21.6558	4386.54	103.924	4386.54	64.3758	4386.54	79.6745	4386.54	86.7162
4386.3	12.6848	4386.3	51.5955	4386.3	21.6927	4386.3	103.96	4386.3	64.4022	4386.3	79.6862	4386.3	86.7622
4386.06	12.6843	4386.06	51.6165	4386.06	21.7243	4386.06	104.004	4386.06	64.4392	4386.06	79.7092	4386.06	86.8104
4385.82	12.6737	4385.82	51.6324	4385.82	21.7477	4385.82	104.047	4385.82	64.4801	4385.82	79.739	4385.82	86.8544
4385.58	12.6539	4385.58	51.6406	4385.58	21.7616	4385.58	104.084	4385.58	64.5181	4385.58	79.7702	4385.58	86.8878
4385.33	12.6271	4385.33	51.6399	4385.33	21.766	4385.33	104.109	4385.33	64.5468	4385.33	79.7974	4385.33	86.9057
4385.09	12.5964	4385.09	51.6305	4385.09	21.7623	4385.09	104.119	4385.09	64.5614	4385.09	79.8165	4385.09	86.9051
4384.85	12.5654	4384.85	51.6144	4384.85	21.7532	4384.85	104.111	4384.85	64.5592	4384.85	79.8242	4384.85	86.8853
4384.61	12.5378	4384.61	51.5946	4384.61	21.742	4384.61	104.088	4384.61	64.5403	4384.61	79.8199	4384.61	86.8485
4384.37	12.5167	4384.37	51.5749	4384.37	21.7321	4384.37	104.052	4384.37	64.5073	4384.37	79.8045	4384.37	86.7992
4384.13	12.5042	4384.13	51.5588	4384.13	21.7264	4384.13	104.009	4384.13	64.4652	4384.13	79.7809	4384.13	86.7435
4383.89	12.5012	4383.89	51.5493	4383.89	21.7267	4383.89	103.964	4383.89	64.4203	4383.89	79.7532	4383.89	86.6884
4383.65	12.5072	4383.65	51.5479	4383.65	21.7339	4383.65	103.924	4383.65	64.3796	4383.65	79.7264	4383.65	86.6408
4383.41	12.5203	4383.41	51.555	4383.41	21.7472	4383.41	103.893	4383.41	64.3493	4383.41	79.7048	4383.41	86.6063
4383.16	12.538	4383.16	51.5692	4383.16	21.7645	4383.16	103.877	4383.16	64.3342	4383.16	79.692	4383.16	86.5886
4382.92	12.557	4382.92	51.5877	4382.92	21.7832	4382.92	103.876	4382.92	64.3369	4382.92	79.6899	4382.92	86.5889
4382.68	12.5742	4382.68	51.6072	4382.68	21.7997	4382.68	103.89	4382.68	64.3572	4382.68	79.6989	4382.68	86.6057
4382.44	12.5872	4382.44	51.6238	4382.44	21.8112	4382.44	103.917	4382.44	64.3928	4382.44	79.7173	4382.44	86.6354
4382.2	12.5943	4382.2	51.6342	4382.2	21.8149	4382.2	103.954	4382.2	64.4389	4382.2	79.742	4382.2	86.6726
4381.96	12.5951	4381.96	51.6359	4381.96	21.8095	4381.96	103.996	4381.96	64.4894	4381.96	79.7691	4381.96	86.7109
4381.72	12.5905	4381.72	51.628	4381.72	21.7951	4381.72	104.037	4381.72	64.5375	4381.72	79.7941	4381.72	86.7441
4381.48	12.5824	4381.48	51.611	4381.48	21.7728	4381.48	104.072	4381.48	64.5771	4381.48	79.813	4381.48	86.7666
4381.24	12.5734	4381.24	51.5874	4381.24	21.7456	4381.24	104.1	4381.24	64.6033	4381.24	79.8232	4381.24	86.7752
4381	12.5665	4381	51.5607	4381	21.717	4381	104.117	4381	64.613	4381	79.8228	4381	86.7682
4380.75	12.5644	4380.75	51.5356	4380.75	21.6909	4380.75	104.123	4380.75	64.606	4380.75	79.8126	4380.75	86.747
4380.51	12.5693	4380.51	51.5165	4380.51	21.6711	4380.51	104.12	4380.51	64.5844	4380.51	79.7948	4380.51	86.7151
4380.27	12.5821	4380.27	51.5076	4380.27	21.6606	4380.27	104.11	4380.27	64.5524	4380.27	79.7731	4380.27	86.6779
4380.03	12.6026	4380.03	51.5114	4380.03	21.6608	4380.03	104.097	4380.03	64.5159	4380.03	79.7517	4380.03	86.6413
4379.79	12.6292	4379.79	51.5289	4379.79	21.6717	4379.79	104.083	4379.79	64.4809	4379.79	79.7351	4379.79	86.6114
4379.55	12.6591	4379.55	51.5588	4379.55	21.6916	4379.55	104.073	4379.55	64.4532	4379.55	79.7269	4379.55	86.5931
4379.31	12.689	4379.31	51.5984	4379.31	21.7172	4379.31	104.067	4379.31	64.4373	4379.31	79.7294	4379.31	86.5893
4379.07	12.7155	4379.07	51.643	4379.07	21.7443	4379.07	104.066	4379.07	64.4354	4379.07	79.743	4379.07	86.6006
4378.83	12.7354	4378.83	51.6874	4378.83	21.7682	4378.83	104.07	4378.83	64.4476	4378.83	79.7663	4378.83	86.6252
4378.58	12.7466	4378.58	51.7262	4378.58	21.7845	4378.58	104.076	4378.58	64.4714	4378.58	79.7958	4378.58	86.6589
4378.34	12.7483	4378.34	51.7546	4378.34	21.7897	4378.34	104.081	4378.34	64.5026	4378.34	79.8273	4378.34	86.6962
4378.1	12.7409	4378.1	51.7693	4378.1	21.7815	4378.1	104.082	4378.1	64.5357	4378.1	79.8554	4378.1	86.7305
4377.86	12.7265	4377.86	51.7688	4377.86	21.7597	4377.86	104.075	4377.86	64.5648	4377.86	79.8751	4377.86	86.7554
4377.62	12.708	4377.62	51.7538	4377.62	21.7257	4377.62	104.059	4377.62	64.5842	4377.62	79.8822	4377.62	86.7658
4377.38	12.6893	4377.38	51.727	4377.38	21.6829	4377.38	104.032	4377.38	64.5902	4377.38	79.8745	4377.38	86.7585
4377.14	12.6744	4377.14	51.693	4377.14	21.6358	4377.14	103.995	4377.14	64.5806	4377.14	79.8515	4377.14	86.7329
4376.9	12.6665	4376.9	51.6573	4376.9	21.59	4376.9	103.951	4376.9	64.5559	4376.9	79.8152	4376.9	86.691
4376.66	12.6682	4376.66	51.626	4376.66	21.5509	4376.66	103.902	4376.66	64.5189	4376.66	79.7697	4376.66	86.6375
4376.42	12.6803	4376.42	51.604	4376.42	21.5233	4376.42	103.853	4376.42	64.4745	4376.42	79.7204	4376.42	86.5787
4376.17	12.702	4376.17	51.5954	4376.17	21.5105	4376.17	103.809	4376.17	64.4286	4376.17	79.6737	4376.17	86.5219
4375.93	12.731	4375.93	51.6018	4375.93	21.514	4375.93	103.775	4375.93	64.3874	4375.93	79.6356	4375.93	86.4744
4375.69	12.7634	4375.69	51.6228	4375.69	21.5335	4375.69	103.753	4375.69	64.3567	4375.69	79.6111	4375.69	86.4421
4375.45	12.7945	4375.45	51.6557	4375.45	21.5666	4375.45	103.745	4375.45	64.3404	4375.45	79.6032	4375.45	86.4289
4375.21	12.8196	4375.21	51.6961	4375.21	21.6095	4375.21	103.751	4375.21	64.3403	4375.21	79.6127	4375.21	86.436
4374.97	12.8345	4374.97	51.7385	4374.97	21.6571	4374.97	103.77	4374.97	64.3558	4374.97	79.6379	4374.97	86.4619
4374.73	12.836	4374.73	51.777	4374.73	21.7044	4374.73	103.798	4374.73	64.3841	4374.73	79.675	4374.73	86.5026
4374.49	12.8227	4374.49	51.8065	4374.49	21.7464	4374.49	103.829	4374.49	64.4202	4374.49	79.7183	4374.49	86.5517
4374.25	12.795	4374.25	51.823	4374.25	21.7792	4374.25	103.861	4374.25	64.458	4374.25	79.7612	4374.25	86.6022
4374	12.7553	4374	51.8246	4374	21.8004	4374	103.886	4374	64.4912	4374	79.7971	4374	86.6464
4373.76	12.7074	4373.76	51.8117	4373.76	21.8092	4373.76	103.902	4373.76	64.5138	4373.76	79.8204	4373.76	86.6779
4373.52	12.6564	4373.52	51.7869	4373.52	21.8065	4373.52	103.906	4373.52	64.5218	4373.52	79.8271	4373.52	86.6917
4373.28	12.6082	4373.28	51.7547	4373.28	21.7948	4373.28	103.897	4373.28	64.5131	4373.28	79.8157	4373.28	86.6857
4373.04	12.5679	4373.04	51.7208	4373.04	21.7777	4373.04	103.875	4373.04	64.4885	4373.04	79.7872	4373.04	86.6604
4372.8	12.5403	4372.8	51.6913	4372.8	21.7594	4372.8	103.845	4372.8	64.4509	4372.8	79.745	4372.8	86.6192
4372.56	12.528	4372.56	51.6716	4372.56	21.7436	4372.56	103.809	4372.56	64.4057	4372.56	79.6947	4372.56	86.5676
4372.32	12.5322	4372.32	51.6657	4372.32	21.7336	4372.32	103.773	4372.32	64.3594	4372.32	79.643	4372.32	86.5127
4372.08	12.5516	4372.08	51.6755	4372.08	21.7314	4372.08	103.741	4372.08	64.3189	4372.08	79.5966	4372.08	86.4616
4371.83	12.5834	4371.83	51.7003	4371.83	21.7373	4371.83	103.718	4371.83	64.2901	4371.83	79.5614	4371.83	86.4212
4371.59	12.6231	4371.59	51.7371	4371.59	21.7505	4371.59	103.706	4371.59	64.2776	4371.59	79.5417	4371.59	86.3962
4371.35	12.6657	4371.35	51.7811	4371.35	21.7687	4371.35	103.707	4371.35	64.2834	4371.35	79.5395	4371.35	86.3895
4371.11	12.7061	4371.11	51.8261	4371.11	21.7887	4371.11	103.72	4371.11	64.3068	4371.11	79.5542	4371.11	86.4012
4370.87	12.7398	4370.87	51.8655	4370.87	21.8071	4370.87	103.745	4370.87	64.3448	4370.87	79.583	4370.87	86.4289
4370.63	12.7637	4370.63	51.8933	4370.63	21.8207	4370.63	103.776	4370.63	64.392	4370.63	79.6209	4370.63	86.4681
4370.39	12.7764	4370.39	51.9052	4370.39	21.8272	4370.39	103.811	4370.39	64.4417	4370.39	79.6619	4370.39	86.513
4370.15	12.7782	4370.15	51.8987	4370.15	21.8252	4370.15	103.846	4370.15	64.4867	4370.15	79.6995	4370.15	86.5572
4369.91	12.771	4369.91	51.874	4369.91	21.8148	4369.91	103.875	4369.91	64.5204	4369.91	79.7277	4369.91	86.5945
4369.67	12.7583	4369.67	51.834	4369.67	21.7974	4369.67	103.897	4369.67	64.5378	4369.67	79.7422	4369.67	86.6204
4369.42	12.7441	4369.42	51.7836	4369.42	21.7756	4369.42	103.91	4369.42	64.5361	4369.42	79.7406	4369.42	86.632
4369.18	12.7327	4369.18	51.7295	4369.18	21.7529	4369.18	103.912	4369.18	64.5152	4369.18	79.7228	4369.18	86.6288
4368.94	12.7278	4368.94	51.679	4368.94	21.7329	4368.94	103.906	4368.94	64.4781	4368.94	79.6914	4368.94	86.6127
4368.7	12.7323	4368.7	51.6389	4368.7	21.719	4368.7	103.894	4368.7	64.4299	4368.7	79.6506	4368.7	86.5873
4368.46	12.7472	4368.46	51.6147	4368.46	21.7135	4368.46	103.878	4368.46	64.3775	4368.46	79.606	4368.46	86.5577
4368.22	12.7721	4368.22	51.6096	4368.22	21.7177	4368.22	103.862	4368.22	64.3284	4368.22	79.5636	4368.22	86.5292
4367.98	12.8051	4367.98	51.6242	4367.98	21.7315	4367.98	103.849	4367.98	64.2899	4367.98	79.5289	4367.98	86.5068
4367.74	12.8431	4367.74	51.6565	4367.74	21.7532	4367.74	103.84	4367.74	64.2673	4367.74	79.506	4367.74	86.4944
4367.5	12.882	4367.5	51.7021	4367.5	21.7803	4367.5	103.838	4367.5	64.2643	4367.5	79.497	4367.5	86.4938
4367.25	12.9182	4367.25	51.7547	4367.25	21.8091	4367.25	103.842	4367.25	64.2815	4367.25	79.5021	4367.25	86.5049
4367.01	12.948	4367.01	51.8074	4367.01	21.8362	4367.01	103.85	4367.01	64.3171	4367.01	79.5191	4367.01	86.5259
4366.77	12.9692	4366.77	51.8532	4366.77	21.8582	4366.77	103.862	4366.77	64.3667	4366.77	79.5443	4366.77	86.5529
4366.53	12.9807	4366.53	51.8863	4366.53	21.8725	4366.53	103.876	4366.53	64.4243	4366.53	79.573	4366.53	86.5816
4366.29	12.9828	4366.29	51.9028	4366.29	21.8778	4366.29	103.887	4366.29	64.4828	4366.29	79.6	4366.29	86.6072
4366.05	12.9772	4366.05	51.9012	4366.05	21.874	4366.05	103.896	4366.05	64.5354	4366.05	79.6207	4366.05	86.6254
4365.81	12.9663	4365.81	51.8825	4365.81	21.8623	4365.81	103.9	4365.81	64.5759	4365.81	79.632	4365.81	86.6334
4365.57	12.9534	4365.57	51.8502	4365.57	21.8453	4365.57	103.899	4365.57	64.6007	4365.57	79.6322	4365.57	86.6301
4365.33	12.9416	4365.33	51.8098	4365.33	21.8259	4365.33	103.893	4365.33	64.608	4365.33	79.6221	4365.33	86.6163
4365.08	12.9335	4365.08	51.7677	4365.08	21.8075	4365.08	103.884	4365.08	64.5986	4365.08	79.604	4365.08	86.5949
4364.84	12.9305	4364.84	51.7304	4364.84	21.793	4364.84	103.873	4364.84	64.576	4364.84	79.5819	4364.84	86.5696
4364.6	12.9331	4364.6	51.7036	4364.6	21.7846	4364.6	103.862	4364.6	64.545	4364.6	79.5606	4364.6	86.5455
4364.36	12.9403	4364.36	51.6913	4364.36	21.7832	4364.36	103.854	4364.36	64.5117	4364.36	79.5447	4364.36	86.5269
4364.12	12.9499	4364.12	51.6951	4364.12	21.7885	4364.12	103.848	4364.12	64.4817	4364.12	79.5381	4364.12	86.5176
4363.88	12.9594	4363.88	51.7143	4363.88	21.799	4363.88	103.845	4363.88	64.4601	4363.88	79.543	4363.88	86.5196
4363.64	12.9656	4363.64	51.746	4363.64	21.8119	4363.64	103.844	4363.64	64.4501	4363.64	79.5597	4363.64	86.5331
4363.4	12.966	4363.4	51.7852	4363.4	21.8243	4363.4	103.844	4363.4	64.4527	4363.4	79.5864	4363.4	86.5559
4363.16	12.9589	4363.16	51.8262	4363.16	21.833	4363.16	103.843	4363.16	64.467	4363.16	79.6195	4363.16	86.5843
4362.92	12.9439	4362.92	51.8632	4362.92	21.8355	4362.92	103.838	4362.92	64.4898	4362.92	79.654	4362.92	86.6132
4362.67	12.922	4362.67	51.8908	4362.67	21.8299	4362.67	103.827	4362.67	64.5167	4362.67	79.6843	4362.67	86.6372
4362.43	12.8956	4362.43	51.9053	4362.43	21.8159	4362.43	103.809	4362.43	64.5426	4362.43	79.7053	4362.43	86.651
4362.19	12.8681	4362.19	51.9047	4362.19	21.7945	4362.19	103.783	4362.19	64.5624	4362.19	79.7127	4362.19	86.6506
4361.95	12.8437	4361.95	51.8896	4361.95	21.7679	4361.95	103.749	4361.95	64.5721	4361.95	79.7043	4361.95	86.6342
4361.71	12.8264	4361.71	51.8623	4361.71	21.7395	4361.71	103.711	4361.71	64.5693	4361.71	79.68	4361.71	86.6018
4361.47	12.8198	4361.47	51.8271	4361.47	21.7132	4361.47	103.67	4361.47	64.5536	4361.47	79.6425	4361.47	86.5565
4361.23	12.8262	4361.23	51.7891	4361.23	21.6929	4361.23	103.632	4361.23	64.5268	4361.23	79.5962	4361.23	86.5031
4360.99	12.8463	4360.99	51.7537	4360.99	21.682	4360.99	103.6	4360.99	64.4924	4360.99	79.5473	4360.99	86.4482
4360.75	12.8786	4360.75	51.7257	4360.75	21.6825	4360.75	103.579	4360.75	64.4554	4360.75	79.5026	4360.75	86.3988
4360.5	12.9201	4360.5	51.7083	4360.5	21.6954	4360.5	103.571	4360.5	64.421	4360.5	79.4684	4360.5	86.3614
4360.26	12.9663	4360.26	51.7031	4360.26	21.7197	4360.26	103.579	4360.26	64.3944	4360.26	79.4498	4360.26	86.3414
4360.02	13.0116	4360.02	51.7095	4360.02	21.7531	4360.02	103.602	4360.02	64.3792	4360.02	79.4495	4360.02	86.3418
4359.78	13.0506	4359.78	51.7253	4359.78	21.792	4359.78	103.639	4359.78	64.3778	4359.78	79.4677	4359.78	86.3629
4359.54	13.0784	4359.54	51.7466	4359.54	21.8322	4359.54	103.687	4359.54	64.3901	4359.54	79.5019	4359.54	86.4022
4359.3	13.0914	4359.3	51.769	4359.3	21.8693	4359.3	103.742	4359.3	64.4141	4359.3	79.5468	4359.3	86.4547
4359.06	13.0879	4359.06	51.7879	4359.06	21.8993	4359.06	103.797	4359.06	64.4461	4359.06	79.5957	4359.06	86.5136
4358.82	13.0684	4358.82	51.7994	4358.82	21.9192	4358.82	103.848	4358.82	64.4812	4358.82	79.6406	4358.82	86.5708
4358.58	13.0353	4358.58	51.8011	4358.58	21.9274	4358.58	103.891	4358.58	64.514	4358.58	79.674	4358.58	86.6186
4358.34	12.993	4358.34	51.7922	4358.34	21.9237	4358.34	103.92	4358.34	64.5396	4358.34	79.6893	4358.34	86.65
4358.09	12.947	4358.09	51.7738	4358.09	21.9096	4358.09	103.934	4358.09	64.5542	4358.09	79.6821	4358.09	86.6602
4357.85	12.9032	4357.85	51.7488	4357.85	21.8879	4357.85	103.933	4357.85	64.5556	4357.85	79.6512	4357.85	86.647
4357.61	12.8676	4357.61	51.7212	4357.61	21.8622	4357.61	103.917	4357.61	64.5441	4357.61	79.5981	4357.61	86.6112
4357.37	12.8448	4357.37	51.6957	4357.37	21.8365	4357.37	103.888	4357.37	64.5217	4357.37	79.5277	4357.37	86.5565
4357.13	12.8377	4357.13	51.6767	4357.13	21.8146	4357.13	103.852	4357.13	64.4923	4357.13	79.4471	4357.13	86.4889
4356.89	12.8473	4356.89	51.668	4356.89	21.7994	4356.89	103.811	4356.89	64.461	4356.89	79.3648	4356.89	86.4159
4356.65	12.872	4356.65	51.6715	4356.65	21.7926	4356.65	103.772	4356.65	64.433	4356.65	79.2897	4356.65	86.3454
4356.41	12.9084	4356.41	51.6874	4356.41	21.7945	4356.41	103.737	4356.41	64.4131	4356.41	79.2299	4356.41	86.2846
4356.17	12.9516	4356.17	51.7142	4356.17	21.8041	4356.17	103.708	4356.17	64.4047	4356.17	79.1914	4356.17	86.2391
4355.92	12.9959	4355.92	51.7484	4355.92	21.819	4355.92	103.689	4355.92	64.4094	4355.92	79.1777	4355.92	86.2122
4355.68	13.0358	4355.68	51.7856	4355.68	21.8363	4355.68	103.678	4355.68	64.4268	4355.68	79.1891	4355.68	86.2045
4355.44	13.0665	4355.44	51.8209	4355.44	21.8528	4355.44	103.674	4355.44	64.4543	4355.44	79.2234	4355.44	86.2143
4355.2	13.0848	4355.2	51.8499	4355.2	21.8653	4355.2	103.675	4355.2	64.4879	4355.2	79.2753	4355.2	86.2377
4354.96	13.0895	4354.96	51.869	4354.96	21.8716	4354.96	103.679	4354.96	64.5225	4354.96	79.338	4354.96	86.2691
4354.72	13.0813	4354.72	51.8762	4354.72	21.8707	4354.72	103.683	4354.72	64.5526	4354.72	79.4038	4354.72	86.3024
4354.48	13.0629	4354.48	51.8714	4354.48	21.8624	4354.48	103.685	4354.48	64.5736	4354.48	79.4651	4354.48	86.3321
4354.24	13.0382	4354.24	51.8564	4354.24	21.8484	4354.24	103.684	4354.24	64.5822	4354.24	79.5154	4354.24	86.3535
4354	13.0122	4354	51.835	4354	21.831	4354	103.678	4354	64.577	4354	79.5503	4354	86.3641
4353.76	12.9899	4353.76	51.8116	4353.76	21.8132	4353.76	103.668	4353.76	64.5589	4353.76	79.5678	4353.76	86.3631
4353.51	12.9755	4353.51	51.7915	4353.51	21.7985	4353.51	103.655	4353.51	64.5309	4353.51	79.5685	4353.51	86.3523
4353.27	12.9718	4353.27	51.7792	4353.27	21.7896	4353.27	103.642	4353.27	64.4977	4353.27	79.5553	4353.27	86.3352
4353.03	12.98	4353.03	51.7782	4353.03	21.7886	4353.03	103.631	4353.03	64.4649	4353.03	79.5327	4353.03	86.3163
4352.79	12.9993	4352.79	51.7902	4352.79	21.7963	4352.79	103.622	4352.79	64.4382	4352.79	79.5063	4352.79	86.3005
4352.55	13.027	4352.55	51.8146	4352.55	21.8121	4352.55	103.618	4352.55	64.4224	4352.55	79.4815	4352.55	86.2922
4352.31	13.0591	4352.31	51.849	4352.31	21.8342	4352.31	103.619	4352.31	64.4209	4352.31	79.4628	4352.31	86.2944
4352.07	13.091	4352.07	51.8892	4352.07	21.8597	4352.07	103.624	4352.07	64.4345	4352.07	79.453	4352.07	86.308
4351.83	13.118	4351.83	51.9298	4351.83	21.8853	4351.83	103.633	4351.83	64.4619	4351.83	79.4528	4351.83	86.3322
4351.59	13.1362	4351.59	51.9651	4351.59	21.9074	4351.59	103.642	4351.59	64.4998	4351.59	79.4614	4351.59	86.364
4351.34	13.1433	4351.34	51.99	4351.34	21.923	4351.34	103.65	4351.34	64.5425	4351.34	79.4756	4351.34	86.3988
4351.1	13.1385	4351.1	52.0006	4351.1	21.9299	4351.1	103.654	4351.1	64.584	4351.1	79.4916	4351.1	86.4311
4350.86	13.123	4350.86	51.9949	4350.86	21.9272	4350.86	103.654	4350.86	64.6177	4350.86	79.5048	4350.86	86.4556
4350.62	13.0999	4350.62	51.9731	4350.62	21.9155	4350.62	103.648	4350.62	64.638	4350.62	79.5112	4350.62	86.4674
4350.38	13.0734	4350.38	51.9376	4350.38	21.8965	4350.38	103.636	4350.38	64.6412	4350.38	79.5078	4350.38	86.4635
4350.14	13.0485	4350.14	51.8931	4350.14	21.8732	4350.14	103.619	4350.14	64.6258	4350.14	79.493	4350.14	86.4428
4349.9	13.0303	4349.9	51.8454	4349.9	21.8494	4349.9	103.599	4349.9	64.5929	4349.9	79.4678	4349.9	86.407
4349.66	13.0227	4349.66	51.8008	4349.66	21.8287	4349.66	103.579	4349.66	64.5462	4349.66	79.4345	4349.66	86.3595
4349.42	13.0285	4349.42	51.7653	4349.42	21.8144	4349.42	103.562	4349.42	64.4916	4349.42	79.3972	4349.42	86.3059
4349.18	13.0483	4349.18	51.7435	4349.18	21.8087	4349.18	103.55	4349.18	64.436	4349.18	79.3609	4349.18	86.2527
4348.93	13.0808	4348.93	51.7381	4348.93	21.8127	4348.93	103.545	4348.93	64.3865	4348.93	79.3305	4348.93	86.2064
4348.69	13.1227	4348.69	51.7493	4348.69	21.8257	4348.69	103.547	4348.69	64.3497	4348.69	79.3104	4348.69	86.1728
4348.45	13.1691	4348.45	51.7751	4348.45	21.8457	4348.45	103.558	4348.45	64.3299	4348.45	79.3033	4348.45	86.156
4348.21	13.2147	4348.21	51.8113	4348.21	21.8698	4348.21	103.574	4348.21	64.3294	4348.21	79.3099	4348.21	86.1577
4347.97	13.2538	4347.97	51.8524	4347.97	21.8941	4347.97	103.594	4347.97	64.3478	4347.97	79.3292	4347.97	86.1774
4347.73	13.2819	4347.73	51.8922	4347.73	21.9146	4347.73	103.614	4347.73	64.3821	4347.73	79.3577	4347.73	86.2118
4347.49	13.2956	4347.49	51.9247	4347.49	21.9281	4347.49	103.63	4347.49	64.4269	4347.49	79.3906	4347.49	86.2563
4347.25	13.2938	4347.25	51.9451	4347.25	21.9319	4347.25	103.641	4347.25	64.4757	4347.25	79.4223	4347.25	86.3045
4347.01	13.2772	4347.01	51.9504	4347.01	21.9249	4347.01	103.643	4347.01	64.5216	4347.01	79.4468	4347.01	86.3499
4346.76	13.2486	4346.76	51.9398	4346.76	21.9074	4346.76	103.636	4346.76	64.5581	4346.76	79.4593	4346.76	86.3863
4346.52	13.2126	4346.52	51.915	4346.52	21.8815	4346.52	103.621	4346.52	64.5805	4346.52	79.4562	4346.52	86.4092
4346.28	13.1747	4346.28	51.8796	4346.28	21.8502	4346.28	103.598	4346.28	64.5862	4346.28	79.4363	4346.28	86.4157
4346.04	13.1407	4346.04	51.8391	4346.04	21.8177	4346.04	103.571	4346.04	64.5754	4346.04	79.4004	4346.04	86.4056
4345.8	13.1158	4345.8	51.7994	4345.8	21.7883	4345.8	103.544	4345.8	64.5508	4345.8	79.3519	4345.8	86.3809
4345.56	13.1039	4345.56	51.7665	4345.56	21.766	4345.56	103.521	4345.56	64.5175	4345.56	79.2959	4345.56	86.3457
4345.32	13.1072	4345.32	51.7453	4345.32	21.7539	4345.32	103.505	4345.32	64.482	4345.32	79.2384	4345.32	86.3053
4345.08	13.1256	4345.08	51.7389	4345.08	21.7536	4345.08	103.5	4345.08	64.4511	4345.08	79.1856	4345.08	86.2655
4344.84	13.1569	4344.84	51.7482	4344.84	21.7654	4344.84	103.506	4344.84	64.4311	4344.84	79.1432	4344.84	86.232
4344.6	13.1973	4344.6	51.7716	4344.6	21.7877	4344.6	103.524	4344.6	64.4263	4344.6	79.115	4344.6	86.209
4344.35	13.2416	4344.35	51.8059	4344.35	21.8178	4344.35	103.551	4344.35	64.4391	4344.35	79.1032	4344.35	86.1992
4344.11	13.2847	4344.11	51.8459	4344.11	21.8519	4344.11	103.586	4344.11	64.4689	4344.11	79.1074	4344.11	86.2028
4343.87	13.3214	4343.87	51.8861	4343.87	21.886	4343.87	103.623	4343.87	64.5125	4343.87	79.1254	4343.87	86.2186
4343.63	13.3478	4343.63	51.9206	4343.63	21.9159	4343.63	103.658	4343.63	64.5645	4343.63	79.1531	4343.63	86.2431
4343.39	13.3616	4343.39	51.9449	4343.39	21.9384	4343.39	103.687	4343.39	64.6179	4343.39	79.1855	4343.39	86.272
4343.15	13.362	4343.15	51.956	4343.15	21.9512	4343.15	103.706	4343.15	64.6654	4343.15	79.2174	4343.15	86.3002
4342.91	13.3505	4342.91	51.9526	4342.91	21.9534	4342.91	103.714	4342.91	64.7	4342.91	79.244	4342.91	86.3233
4342.67	13.33	4342.67	51.9361	4342.67	21.9457	4342.67	103.709	4342.67	64.7165	4342.67	79.262	4342.67	86.3376
4342.43	13.3044	4342.43	51.9096	4342.43	21.9298	4342.43	103.692	4342.43	64.712	4342.43	79.2696	4342.43	86.3409
4342.18	13.2786	4342.18	51.8779	4342.18	21.9089	4342.18	103.666	4342.18	64.6868	4342.18	79.2676	4342.18	86.3331
4341.94	13.2569	4341.94	51.8465	4341.94	21.8862	4341.94	103.633	4341.94	64.6438	4341.94	79.2579	4341.94	86.3155
4341.7	13.243	4341.7	51.8207	4341.7	21.8653	4341.7	103.599	4341.7	64.5887	4341.7	79.2447	4341.7	86.2911
4341.46	13.2393	4341.46	51.8051	4341.46	21.849	4341.46	103.567	4341.46	64.529	4341.46	79.2322	4341.46	86.2639
4341.22	13.2466	4341.22	51.8023	4341.22	21.8392	4341.22	103.541	4341.22	64.4729	4341.22	79.2249	4341.22	86.2378
4340.98	13.2639	4340.98	51.8133	4340.98	21.8369	4340.98	103.523	4340.98	64.4281	4340.98	79.2264	4340.98	86.2164
4340.74	13.2889	4340.74	51.8364	4340.74	21.8416	4340.74	103.514	4340.74	64.4006	4340.74	79.2386	4340.74	86.2021
4340.5	13.3184	4340.5	51.8685	4340.5	21.8516	4340.5	103.514	4340.5	64.3944	4340.5	79.2614	4340.5	86.1959
4340.26	13.3487	4340.26	51.9049	4340.26	21.8647	4340.26	103.52	4340.26	64.4104	4340.26	79.2928	4340.26	86.1971
4340.02	13.3763	4340.02	51.9401	4340.02	21.8782	4340.02	103.531	4340.02	64.4464	4340.02	79.3288	4340.02	86.2033
4339.77	13.3986	4339.77	51.969	4339.77	21.8895	4339.77	103.543	4339.77	64.4978	4339.77	79.3642	4339.77	86.2113
4339.53	13.4139	4339.53	51.9873	4339.53	21.8964	4339.53	103.551	4339.53	64.5577	4339.53	79.3931	4339.53	86.2175
4339.29	13.422	4339.29	51.9923	4339.29	21.8978	4339.29	103.555	4339.29	64.6184	4339.29	79.4103	4339.29	86.2182
4339.05	13.424	4339.05	51.9833	4339.05	21.8933	4339.05	103.552	4339.05	64.672	4339.05	79.4112	4339.05	86.2106
4338.81	13.4217	4338.81	51.9619	4338.81	21.884	4338.81	103.542	4338.81	64.7117	4338.81	79.3939	4338.81	86.1934
4338.57	13.418	4338.57	51.9312	4338.57	21.8716	4338.57	103.525	4338.57	64.7331	4338.57	79.3583	4338.57	86.1674
4338.33	13.4157	4338.33	51.8961	4338.33	21.8586	4338.33	103.505	4338.33	64.734	4338.33	79.3073	4338.33	86.1348
4338.09	13.417	4338.09	51.862	4338.09	21.8478	4338.09	103.485	4338.09	64.7156	4338.09	79.2458	4338.09	86.0996
4337.85	13.4237	4337.85	51.8341	4337.85	21.8417	4337.85	103.468	4337.85	64.6816	4337.85	79.1803	4337.85	86.0665
4337.6	13.436	4337.6	51.8164	4337.6	21.842	4337.6	103.458	4337.6	64.638	4337.6	79.1184	4337.6	86.041
4337.36	13.453	4337.36	51.8115	4337.36	21.8497	4337.36	103.457	4337.36	64.5919	4337.36	79.0669	4337.36	86.0275
4337.12	13.4725	4337.12	51.8196	4337.12	21.8644	4337.12	103.467	4337.12	64.5507	4337.12	79.0314	4337.12	86.0293
4336.88	13.4918	4336.88	51.8391	4336.88	21.8847	4336.88	103.487	4336.88	64.5206	4336.88	79.0156	4336.88	86.0476
4336.64	13.5076	4336.64	51.8663	4336.64	21.9086	4336.64	103.516	4336.64	64.5061	4336.64	79.0203	4336.64	86.0813
4336.4	13.5172	4336.4	51.8964	4336.4	21.9329	4336.4	103.549	4336.4	64.5093	4336.4	79.0436	4336.4	86.1274
4336.16	13.5184	4336.16	51.9238	4336.16	21.9549	4336.16	103.584	4336.16	64.5297	4336.16	79.0812	4336.16	86.1805
4335.92	13.5104	4335.92	51.9436	4335.92	21.9717	4335.92	103.616	4335.92	64.5641	4335.92	79.1266	4335.92	86.2342
4335.68	13.4938	4335.68	51.9517	4335.68	21.9813	4335.68	103.64	4335.68	64.6073	4335.68	79.1728	4335.68	86.2815
4335.44	13.4709	4335.44	51.9459	4335.44	21.9828	4335.44	103.653	4335.44	64.653	4335.44	79.212	4335.44	86.316
4335.19	13.4448	4335.19	51.9259	4335.19	21.9761	4335.19	103.653	4335.19	64.6943	4335.19	79.2381	4335.19	86.3324
4334.95	13.4197	4334.95	51.894	4334.95	21.9625	4334.95	103.639	4334.95	64.7252	4334.95	79.2463	4334.95	86.3277
4334.71	13.4001	4334.71	51.8543	4334.71	21.9444	4334.71	103.614	4334.71	64.7412	4334.71	79.2349	4334.71	86.3015
4334.47	13.3899	4334.47	51.8124	4334.47	21.9247	4334.47	103.58	4334.47	64.7401	4334.47	79.2048	4334.47	86.2563
4334.23	13.3921	4334.23	51.7745	4334.23	21.9064	4334.23	103.542	4334.23	64.7221	4334.23	79.1596	4334.23	86.1968
4333.99	13.4078	4333.99	51.7465	4333.99	21.8924	4333.99	103.505	4333.99	64.6901	4333.99	79.1051	4333.99	86.1298
4333.75	13.4366	4333.75	51.7331	4333.75	21.885	4333.75	103.474	4333.75	64.6488	4333.75	79.0482	4333.75	86.063
4333.51	13.4758	4333.51	51.737	4333.51	21.8853	4333.51	103.453	4333.51	64.6041	4333.51	78.9963	4333.51	86.0041
4333.27	13.5215	4333.27	51.7588	4333.27	21.8935	4333.27	103.444	4333.27	64.5625	4333.27	78.9556	4333.27	85.9595
4333.02	13.5685	4333.02	51.7963	4333.02	21.9084	4333.02	103.449	4333.02	64.5294	4333.02	78.9306	4333.02	85.9338
4332.78	13.6112	4332.78	51.8455	4332.78	21.9282	4332.78	103.466	4332.78	64.5091	4332.78	78.9235	4332.78	85.9288
4332.54	13.6447	4332.54	51.9008	4332.54	21.9504	4332.54	103.493	4332.54	64.5037	4332.54	78.9336	4332.54	85.9439
4332.3	13.6651	4332.3	51.9558	4332.3	21.9721	4332.3	103.525	4332.3	64.5131	4332.3	78.9577	4332.3	85.9758
4332.06	13.6701	4332.06	52.0039	4332.06	21.991	4332.06	103.557	4332.06	64.535	4332.06	78.9905	4332.06	86.0192
4331.82	13.6597	4331.82	52.04	4331.82	22.0051	4331.82	103.583	4331.82	64.5653	4331.82	79.0256	4331.82	86.0674
4331.58	13.6357	4331.58	52.0603	4331.58	22.0134	4331.58	103.599	4331.58	64.5986	4331.58	79.0561	4331.58	86.1135
4331.34	13.6019	4331.34	52.0631	4331.34	22.0158	4331.34	103.602	4331.34	64.6293	4331.34	79.0758	4331.34	86.1512
4331.1	13.5632	4331.1	52.0495	4331.1	22.0134	4331.1	103.588	4331.1	64.6523	4331.1	79.0804	4331.1	86.1755
4330.85	13.5254	4330.85	52.0225	4330.85	22.0078	4330.85	103.559	4330.85	64.6639	4330.85	79.0678	4330.85	86.1837
4330.61	13.4941	4330.61	51.9869	4330.61	22.0013	4330.61	103.518	4330.61	64.662	4330.61	79.0388	4330.61	86.1757
4330.37	13.4739	4330.37	51.9487	4330.37	21.9962	4330.37	103.468	4330.37	64.6471	4330.37	78.9967	4330.37	86.1536
4330.13	13.4677	4330.13	51.9139	4330.13	21.9944	4330.13	103.414	4330.13	64.6214	4330.13	78.9473	4330.13	86.1217
4329.89	13.4765	4329.89	51.8877	4329.89	21.9971	4329.89	103.363	4329.89	64.5889	4329.89	78.8974	4329.89	86.0853
4329.65	13.4989	4329.65	51.8737	4329.65	22.0047	4329.65	103.32	4329.65	64.5549	4329.65	78.8544	4329.65	86.0506
4329.41	13.5315	4329.41	51.8737	4329.41	22.0164	4329.41	103.29	4329.41	64.5245	4329.41	78.8247	4329.41	86.0229
4329.17	13.5696	4329.17	51.8871	4329.17	22.0305	4329.17	103.275	4329.17	64.5026	4329.17	78.813	4329.17	86.0062
4328.93	13.6075	4328.93	51.9114	4328.93	22.0447	4328.93	103.278	4328.93	64.4924	4328.93	78.8217	4328.93	86.0026
4328.69	13.6395	4328.69	51.9424	4328.69	22.0562	4328.69	103.297	4328.69	64.4955	4328.69	78.8502	4328.69	86.0121
4328.44	13.661	4328.44	51.975	4328.44	22.0625	4328.44	103.329	4328.44	64.5115	4328.44	78.8953	4328.44	86.0326
4328.2	13.6689	4328.2	52.0043	4328.2	22.0616	4328.2	103.372	4328.2	64.5381	4328.2	78.9512	4328.2	86.0599
4327.96	13.6621	4327.96	52.0256	4327.96	22.0522	4327.96	103.419	4327.96	64.5713	4327.96	79.0109	4327.96	86.0893
4327.72	13.6417	4327.72	52.036	4327.72	22.0344	4327.72	103.466	4327.72	64.6064	4327.72	79.0665	4327.72	86.1152
4327.48	13.6107	4327.48	52.0341	4327.48	22.0093	4327.48	103.508	4327.48	64.6381	4327.48	79.1104	4327.48	86.1328
4327.24	13.574	4327.24	52.0207	4327.24	21.9792	4327.24	103.542	4327.24	64.6621	4327.24	79.1368	4327.24	86.1387
4327	13.5371	4327	51.9984	4327	21.9473	4327	103.564	4327	64.6751	4327	79.1417	4327	86.1309
4326.76	13.5058	4326.76	51.9713	4326.76	21.9172	4326.76	103.575	4326.76	64.6753	4326.76	79.1243	4326.76	86.1098
4326.52	13.4853	4326.52	51.9443	4326.52	21.8925	4326.52	103.574	4326.52	64.6632	4326.52	79.0862	4326.52	86.0778
4326.27	13.4791	4326.27	51.9223	4326.27	21.8761	4326.27	103.563	4326.27	64.6409	4326.27	79.032	4326.27	86.0389
4326.03	13.4887	4326.03	51.9095	4326.03	21.8702	4326.03	103.545	4326.03	64.6121	4326.03	78.9679	4326.03	85.998
4325.79	13.5133	4325.79	51.9084	4325.79	21.8754	4325.79	103.523	4325.79	64.5814	4325.79	78.9011	4325.79	85.9602
4325.55	13.5501	4325.55	51.92	4325.55	21.8912	4325.55	103.5	4325.55	64.5532	4325.55	78.8388	4325.55	85.93
4325.31	13.5943	4325.31	51.9431	4325.31	21.9158	4325.31	103.479	4325.31	64.5316	4325.31	78.7871	4325.31	85.9103
4325.07	13.6403	4325.07	51.9746	4325.07	21.9461	4325.07	103.461	4325.07	64.5192	4325.07	78.7501	4325.07	85.9024
4324.83	13.6821	4324.83	52.0104	4324.83	21.9787	4324.83	103.446	4324.83	64.5172	4324.83	78.7298	4324.83	85.9055
4324.59	13.7146	4324.59	52.0454	4324.59	22.01	4324.59	103.434	4324.59	64.525	4324.59	78.7257	4324.59	85.9169
4324.35	13.7338	4324.35	52.0749	4324.35	22.0369	4324.35	103.423	4324.35	64.5402	4324.35	78.7351	4324.35	85.9326
4324.1	13.7378	4324.1	52.0947	4324.1	22.0566	4324.1	103.413	4324.1	64.5593	4324.1	78.7536	4324.1	85.9477
4323.86	13.7268	4323.86	52.1024	4323.86	22.0679	4323.86	103.402	4323.86	64.5782	4323.86	78.776	4323.86	85.9575
4323.62	13.703	4323.62	52.097	4323.62	22.0705	4323.62	103.388	4323.62	64.5927	4323.62	78.7971	4323.62	85.9581
4323.38	13.6706	4323.38	52.0798	4323.38	22.0655	4323.38	103.371	4323.38	64.5994	4323.38	78.8123	4323.38	85.9473
4323.14	13.6349	4323.14	52.0537	4323.14	22.0546	4323.14	103.35	4323.14	64.5961	4323.14	78.8188	4323.14	85.9246
4322.9	13.6014	4322.9	52.0231	4322.9	22.0408	4322.9	103.328	4322.9	64.5822	4322.9	78.8154	4322.9	85.8919
4322.66	13.5757	4322.66	51.9928	4322.66	22.0268	4322.66	103.305	4322.66	64.5592	4322.66	78.8033	4322.66	85.8532
4322.42	13.5617	4322.42	51.9676	4322.42	22.0153	4322.42	103.283	4322.42	64.5297	4322.42	78.7851	4322.42	85.8137
4322.18	13.5617	4322.18	51.9515	4322.18	22.0083	4322.18	103.266	4322.18	64.4977	4322.18	78.7652	4322.18	85.7794
4321.94	13.576	4321.94	51.9467	4321.94	22.007	4321.94	103.254	4321.94	64.4678	4321.94	78.7483	4321.94	85.7563
4321.69	13.6025	4321.69	51.9536	4321.69	22.0115	4321.69	103.249	4321.69	64.4441	4321.69	78.7391	4321.69	85.7488
4321.45	13.6378	4321.45	51.9707	4321.45	22.0208	4321.45	103.251	4321.45	64.43	4321.45	78.7411	4321.45	85.7599
4321.21	13.6768	4321.21	51.9948	4321.21	22.0333	4321.21	103.26	4321.21	64.4275	4321.21	78.7565	4321.21	85.79
4320.97	13.7145	4320.97	52.0212	4320.97	22.0468	4320.97	103.274	4320.97	64.4369	4320.97	78.7854	4320.97	85.837
4320.73	13.7461	4320.73	52.0451	4320.73	22.0592	4320.73	103.291	4320.73	64.4566	4320.73	78.8261	4320.73	85.8967
4320.49	13.7679	4320.49	52.0615	4320.49	22.0684	4320.49	103.309	4320.49	64.4837	4320.49	78.8752	4320.49	85.9631
4320.25	13.7778	4320.25	52.0669	4320.25	22.0732	4320.25	103.325	4320.25	64.5142	4320.25	78.9282	4320.25	86.029
4320.01	13.7759	4320.01	52.0589	4320.01	22.0733	4320.01	103.337	4320.01	64.5438	4320.01	78.9801	4320.01	86.0873
4319.77	13.7638	4319.77	52.0376	4319.77	22.0693	4319.77	103.344	4319.77	64.5681	4319.77	79.0263	4319.77	86.132
4319.52	13.745	4319.52	52.0049	4319.52	22.0625	4319.52	103.346	4319.52	64.5842	4319.52	79.063	4319.52	86.1583
4319.28	13.724	4319.28	51.9645	4319.28	22.0552	4319.28	103.343	4319.28	64.5902	4319.28	79.088	4319.28	86.1642
4319.04	13.7056	4319.04	51.9218	4319.04	22.0496	4319.04	103.336	4319.04	64.5862	4319.04	79.1013	4319.04	86.1501
4318.8	13.694	4318.8	51.8825	4318.8	22.0481	4318.8	103.327	4318.8	64.5741	4318.8	79.1046	4318.8	86.1192
4318.56	13.6927	4318.56	51.8522	4318.56	22.0524	4318.56	103.318	4318.56	64.5574	4318.56	79.1015	4318.56	86.0768
4318.32	13.7029	4318.32	51.8353	4318.32	22.0634	4318.32	103.312	4318.32	64.5403	4318.32	79.0964	4318.32	86.0294
4318.08	13.7244	4318.08	51.8345	4318.08	22.0809	4318.08	103.311	4318.08	64.5276	4318.08	79.0942	4318.08	85.9841
4317.84	13.7547	4317.84	51.8504	4317.84	22.1036	4317.84	103.314	4317.84	64.5232	4317.84	79.0995	4317.84	85.9473
4317.6	13.7899	4317.6	51.881	4317.6	22.1293	4317.6	103.323	4317.6	64.5301	4317.6	79.1155	4317.6	85.9239
4317.36	13.8249	4317.36	51.9228	4317.36	22.1551	4317.36	103.336	4317.36	64.5494	4317.36	79.1439	4317.36	85.9167
4317.11	13.8548	4317.11	51.9703	4317.11	22.1778	4317.11	103.351	4317.11	64.5803	4317.11	79.1844	4317.11	85.9263
4316.87	13.8751	4316.87	52.0177	4316.87	22.1946	4316.87	103.366	4316.87	64.6198	4316.87	79.2348	4316.87	85.9505
4316.63	13.8826	4316.63	52.0591	4316.63	22.203	4316.63	103.378	4316.63	64.6638	4316.63	79.291	4316.63	85.9852
4316.39	13.876	4316.39	52.0894	4316.39	22.2017	4316.39	103.385	4316.39	64.7065	4316.39	79.3483	4316.39	86.0252
4316.15	13.8562	4316.15	52.1052	4316.15	22.1904	4316.15	103.386	4316.15	64.7424	4316.15	79.4012	4316.15	86.0644
4315.91	13.8259	4315.91	52.1053	4315.91	22.1702	4315.91	103.379	4315.91	64.766	4315.91	79.4447	4315.91	86.0971
4315.67	13.7897	4315.67	52.0905	4315.67	22.1431	4315.67	103.366	4315.67	64.7734	4315.67	79.475	4315.67	86.1189
4315.43	13.7531	4315.43	52.0638	4315.43	22.1122	4315.43	103.347	4315.43	64.7628	4315.43	79.4898	4315.43	86.1272
4315.19	13.7221	4315.19	52.0299	4315.19	22.0811	4315.19	103.325	4315.19	64.7344	4315.19	79.489	4315.19	86.1215
4314.94	13.7021	4314.94	51.9945	4314.94	22.053	4314.94	103.304	4314.94	64.6909	4314.94	79.4743	4314.94	86.1038
4314.7	13.6968	4314.7	51.9633	4314.7	22.0311	4314.7	103.285	4314.7	64.6372	4314.7	79.4493	4314.7	86.0778
4314.46	13.7084	4314.46	51.9412	4314.46	22.0173	4314.46	103.273	4314.46	64.5794	4314.46	79.4189	4314.46	86.0485
4314.22	13.7362	4314.22	51.932	4314.22	22.0127	4314.22	103.268	4314.22	64.5243	4314.22	79.3883	4314.22	86.0218
4313.98	13.7774	4313.98	51.9371	4313.98	22.0171	4313.98	103.272	4313.98	64.4784	4313.98	79.3622	4313.98	86.0027
4313.74	13.827	4313.74	51.9559	4313.74	22.0291	4313.74	103.285	4313.74	64.447	4313.74	79.3447	4313.74	85.9952
4313.5	13.8789	4313.5	51.9861	4313.5	22.0466	4313.5	103.305	4313.5	64.4334	4313.5	79.338	4313.5	86.0015
4313.26	13.9265	4313.26	52.0235	4313.26	22.067	4313.26	103.329	4313.26	64.4387	4313.26	79.3428	4313.26	86.0217
4313.02	13.9634	4313.02	52.0631	4313.02	22.0879	4313.02	103.354	4313.02	64.4619	4313.02	79.3578	4313.02	86.0538
4312.78	13.9847	4312.78	52.0995	4312.78	22.1069	4312.78	103.377	4312.78	64.4993	4312.78	79.3804	4312.78	86.0939
4312.53	13.9876	4312.53	52.1284	4312.53	22.1225	4312.53	103.395	4312.53	64.5461	4312.53	79.407	4312.53	86.1369
4312.29	13.9715	4312.29	52.146	4312.29	22.134	4312.29	103.406	4312.29	64.5964	4312.29	79.4336	4312.29	86.1772
4312.05	13.9383	4312.05	52.1506	4312.05	22.1418	4312.05	103.407	4312.05	64.6439	4312.05	79.4566	4312.05	86.2095
4311.81	13.8923	4311.81	52.1426	4311.81	22.1469	4311.81	103.4	4311.81	64.6834	4311.81	79.4732	4311.81	86.2296
4311.57	13.8392	4311.57	52.1236	4311.57	22.1508	4311.57	103.385	4311.57	64.7109	4311.57	79.4822	4311.57	86.2351
4311.33	13.7862	4311.33	52.0974	4311.33	22.1553	4311.33	103.366	4311.33	64.7244	4311.33	79.4838	4311.33	86.2256
4311.09	13.74	4311.09	52.0683	4311.09	22.162	4311.09	103.344	4311.09	64.7239	4311.09	79.4797	4311.09	86.2029
4310.85	13.7066	4310.85	52.041	4310.85	22.1718	4310.85	103.323	4310.85	64.7114	4310.85	79.4731	4310.85	86.1706
4310.61	13.6904	4310.61	52.0198	4310.61	22.1848	4310.61	103.307	4310.61	64.6907	4310.61	79.4675	4310.61	86.1337
4310.36	13.6935	4310.36	52.0076	4310.36	22.2002	4310.36	103.297	4310.36	64.6663	4310.36	79.4665	4310.36	86.0976
4310.12	13.7152	4310.12	52.0061	4310.12	22.2163	4310.12	103.295	4310.12	64.643	4310.12	79.4732	4310.12	86.0676
4309.88	13.7527	4309.88	52.0151	4309.88	22.2307	4309.88	103.3	4309.88	64.6249	4309.88	79.4894	4309.88	86.0478
4309.64	13.8014	4309.64	52.0328	4309.64	22.2409	4309.64	103.31	4309.64	64.6149	4309.64	79.515	4309.64	86.0407
4309.4	13.8552	4309.4	52.0561	4309.4	22.2444	4309.4	103.324	4309.4	64.6143	4309.4	79.5486	4309.4	86.0469
4309.16	13.9079	4309.16	52.0812	4309.16	22.2393	4309.16	103.337	4309.16	64.6226	4309.16	79.5874	4309.16	86.0648
4308.92	13.9537	4308.92	52.1041	4308.92	22.2248	4308.92	103.348	4308.92	64.6377	4308.92	79.627	4308.92	86.0913
4308.68	13.9882	4308.68	52.1215	4308.68	22.2012	4308.68	103.352	4308.68	64.6562	4308.68	79.6631	4308.68	86.122
4308.44	14.0087	4308.44	52.1306	4308.44	22.1703	4308.44	103.347	4308.44	64.6741	4308.44	79.6914	4308.44	86.1519
4308.2	14.0147	4308.2	52.1305	4308.2	22.1349	4308.2	103.334	4308.2	64.6874	4308.2	79.7086	4308.2	86.1762
4307.95	14.0077	4307.95	52.1214	4307.95	22.0989	4307.95	103.313	4307.95	64.6929	4307.95	79.7129	4307.95	86.1909
4307.71	13.9909	4307.71	52.105	4307.71	22.0666	4307.71	103.285	4307.71	64.6883	4307.71	79.7044	4307.71	86.1938
4307.47	13.969	4307.47	52.084	4307.47	22.0419	4307.47	103.254	4307.47	64.6734	4307.47	79.6851	4307.47	86.1842
4307.23	13.947	4307.23	52.0617	4307.23	22.0281	4307.23	103.224	4307.23	64.6494	4307.23	79.6589	4307.23	86.1633
4306.99	13.9296	4306.99	52.0413	4306.99	22.0274	4306.99	103.198	4306.99	64.6192	4306.99	79.6305	4306.99	86.1342
4306.75	13.9208	4306.75	52.0256	4306.75	22.0402	4306.75	103.181	4306.75	64.5868	4306.75	79.6055	4306.75	86.1012
4306.51	13.9229	4306.51	52.016	4306.51	22.0651	4306.51	103.174	4306.51	64.5567	4306.51	79.5888	4306.51	86.0687
4306.27	13.9363	4306.27	52.0131	4306.27	22.0991	4306.27	103.178	4306.27	64.533	4306.27	79.5841	4306.27	86.0414
4306.03	13.9596	4306.03	52.0159	4306.03	22.138	4306.03	103.194	4306.03	64.5193	4306.03	79.5935	4306.03	86.0227
4305.78	13.9901	4305.78	52.0224	4305.78	22.1769	4305.78	103.218	4305.78	64.5174	4305.78	79.6167	4305.78	86.0149
4305.54	14.0237	4305.54	52.03	4305.54	22.2106	4305.54	103.248	4305.54	64.5277	4305.54	79.6513	4305.54	86.0185
4305.3	14.0561	4305.3	52.0359	4305.3	22.2349	4305.3	103.279	4305.3	64.5489	4305.3	79.6931	4305.3	86.0323
4305.06	14.0831	4305.06	52.0377	4305.06	22.2465	4305.06	103.307	4305.06	64.5778	4305.06	79.7364	4305.06	86.0537
4304.82	14.1016	4304.82	52.0339	4304.82	22.2438	4304.82	103.328	4304.82	64.6106	4304.82	79.7747	4304.82	86.0791
4304.58	14.1096	4304.58	52.0241	4304.58	22.2274	4304.58	103.338	4304.58	64.6428	4304.58	79.8025	4304.58	86.1043
4304.34	14.1066	4304.34	52.0091	4304.34	22.1993	4304.34	103.338	4304.34	64.67	4304.34	79.8148	4304.34	86.1253
4304.1	14.0939	4304.1	51.9916	4304.1	22.1635	4304.1	103.325	4304.1	64.6889	4304.1	79.8089	4304.1	86.1393
4303.86	14.074	4303.86	51.9741	4303.86	22.125	4303.86	103.303	4303.86	64.6973	4303.86	79.7845	4303.86	86.144
4303.62	14.0504	4303.62	51.9605	4303.62	22.0892	4303.62	103.273	4303.62	64.6947	4303.62	79.7437	4303.62	86.1392
4303.37	14.0271	4303.37	51.9539	4303.37	22.0612	4303.37	103.241	4303.37	64.6825	4303.37	79.6911	4303.37	86.1262
4303.13	14.0077	4303.13	51.9569	4303.13	22.045	4303.13	103.21	4303.13	64.6634	4303.13	79.6329	4303.13	86.1073
4302.89	13.9953	4302.89	51.9705	4302.89	22.043	4302.89	103.184	4302.89	64.6413	4302.89	79.5761	4302.89	86.0861
4302.65	13.9915	4302.65	51.9943	4302.65	22.0555	4302.65	103.166	4302.65	64.6203	4302.65	79.5277	4302.65	86.066
4302.41	13.9967	4302.41	52.0262	4302.41	22.0809	4302.41	103.159	4302.41	64.6042	4302.41	79.4935	4302.41	86.0504
4302.17	14.01	4302.17	52.0624	4302.17	22.1157	4302.17	103.162	4302.17	64.5959	4302.17	79.4773	4302.17	86.0417
4301.93	14.0291	4301.93	52.0986	4301.93	22.1553	4301.93	103.173	4301.93	64.5969	4301.93	79.4805	4301.93	86.0411
4301.69	14.0511	4301.69	52.1298	4301.69	22.1942	4301.69	103.191	4301.69	64.6071	4301.69	79.5018	4301.69	86.0482
4301.45	14.0729	4301.45	52.1517	4301.45	22.2272	4301.45	103.21	4301.45	64.6247	4301.45	79.5377	4301.45	86.0615
4301.2	14.0917	4301.2	52.1612	4301.2	22.2499	4301.2	103.228	4301.2	64.6466	4301.2	79.5826	4301.2	86.0782
4300.96	14.1056	4300.96	52.1566	4300.96	22.2594	4300.96	103.241	4300.96	64.669	4300.96	79.6297	4300.96	86.0951
4300.72	14.1134	4300.72	52.1385	4300.72	22.2543	4300.72	103.245	4300.72	64.6877	4300.72	79.6722	4300.72	86.1086
4300.48	14.1154	4300.48	52.1095	4300.48	22.2358	4300.48	103.24	4300.48	64.6989	4300.48	79.704	4300.48	86.1157
4300.24	14.113	4300.24	52.074	4300.24	22.2066	4300.24	103.225	4300.24	64.7002	4300.24	79.7207	4300.24	86.1146
4300	14.1084	4300	52.0377	4300	22.1712	4300	103.202	4300	64.6905	4300	79.72	4300	86.1043
4299.76	14.1042	4299.76	52.0069	4299.76	22.1349	4299.76	103.175	4299.76	64.6708	4299.76	79.7024	4299.76	86.0858
4299.52	14.103	4299.52	51.9872	4299.52	22.1031	4299.52	103.146	4299.52	64.6434	4299.52	79.6709	4299.52	86.061
4299.28	14.107	4299.28	51.9831	4299.28	22.0808	4299.28	103.12	4299.28	64.6125	4299.28	79.6304	4299.28	86.0329
4299.04	14.1172	4299.04	51.9968	4299.04	22.0714	4299.04	103.1	4299.04	64.5826	4299.04	79.5872	4299.04	86.005
4298.79	14.1334	4298.79	52.0281	4298.79	22.0768	4298.79	103.09	4298.79	64.5585	4298.79	79.5477	4298.79	85.9806
4298.55	14.1544	4298.55	52.0743	4298.55	22.0966	4298.55	103.088	4298.55	64.5446	4298.55	79.5179	4298.55	85.9625
4298.31	14.1775	4298.31	52.1303	4298.31	22.1288	4298.31	103.096	4298.31	64.5433	4298.31	79.5021	4298.31	85.9521
4298.07	14.1997	4298.07	52.1895	4298.07	22.1694	4298.07	103.111	4298.07	64.5557	4298.07	79.5026	4298.07	85.9495
4297.83	14.2173	4297.83	52.2444	4297.83	22.2136	4297.83	103.128	4297.83	64.5808	4297.83	79.5191	4297.83	85.9536
4297.59	14.2272	4297.59	52.2878	4297.59	22.2561	4297.59	103.143	4297.59	64.6155	4297.59	79.5492	4297.59	85.9618
4297.35	14.2273	4297.35	52.3137	4297.35	22.2922	4297.35	103.152	4297.35	64.6552	4297.35	79.5883	4297.35	85.9711
4297.11	14.2163	4297.11	52.3183	4297.11	22.318	4297.11	103.151	4297.11	64.6947	4297.11	79.6306	4297.11	85.9778
4296.87	14.1948	4296.87	52.3003	4296.87	22.3312	4296.87	103.137	4296.87	64.7281	4296.87	79.6701	4296.87	85.979
4296.62	14.1646	4296.62	52.2615	4296.62	22.3313	4296.62	103.11	4296.62	64.7507	4296.62	79.7011	4296.62	85.9725
4296.38	14.129	4296.38	52.2064	4296.38	22.3197	4296.38	103.071	4296.38	64.7586	4296.38	79.7192	4296.38	85.9575
4296.14	14.0922	4296.14	52.1419	4296.14	22.2994	4296.14	103.023	4296.14	64.7504	4296.14	79.7222	4296.14	85.935
4295.9	14.0589	4295.9	52.076	4295.9	22.2748	4295.9	102.973	4295.9	64.7266	4295.9	79.7101	4295.9	85.9073
4295.66	14.0334	4295.66	52.0172	4295.66	22.2505	4295.66	102.925	4295.66	64.6903	4295.66	79.6853	4295.66	85.8782
4295.42	14.0194	4295.42	51.9729	4295.42	22.2312	4295.42	102.887	4295.42	64.6461	4295.42	79.6522	4295.42	85.8522
4295.18	14.019	4295.18	51.9488	4295.18	22.2205	4295.18	102.865	4295.18	64.6001	4295.18	79.6164	4295.18	85.8337
4294.94	14.0328	4294.94	51.9476	4294.94	22.2208	4294.94	102.862	4294.94	64.5585	4294.94	79.5838	4294.94	85.8267
4294.7	14.0594	4294.7	51.9692	4294.7	22.2327	4294.7	102.881	4294.7	64.5273	4294.7	79.5601	4294.7	85.8335
4294.46	14.0959	4294.46	52.0103	4294.46	22.2548	4294.46	102.921	4294.46	64.5108	4294.46	79.5493	4294.46	85.8549
4294.21	14.1381	4294.21	52.0652	4294.21	22.2843	4294.21	102.98	4294.21	64.5115	4294.21	79.5535	4294.21	85.8895
4293.97	14.1814	4293.97	52.1265	4293.97	22.3175	4293.97	103.051	4293.97	64.5298	4293.97	79.5727	4293.97	85.9342
4293.73	14.221	4293.73	52.1861	4293.73	22.3495	4293.73	103.129	4293.73	64.5635	4293.73	79.6045	4293.73	85.984
4293.49	14.2528	4293.49	52.2363	4293.49	22.3761	4293.49	103.205	4293.49	64.6085	4293.49	79.6445	4293.49	86.0331
4293.25	14.2739	4293.25	52.2709	4293.25	22.3933	4293.25	103.271	4293.25	64.6592	4293.25	79.6871	4293.25	86.0753
4293.01	14.2829	4293.01	52.286	4293.01	22.3986	4293.01	103.321	4293.01	64.7093	4293.01	79.7262	4293.01	86.1052
4292.77	14.2801	4292.77	52.2804	4292.77	22.3911	4292.77	103.349	4292.77	64.7525	4292.77	79.756	4292.77	86.1184
4292.53	14.2672	4292.53	52.2559	4292.53	22.3714	4292.53	103.353	4292.53	64.7836	4292.53	79.7718	4292.53	86.1129
4292.29	14.2471	4292.29	52.2171	4292.29	22.3419	4292.29	103.333	4292.29	64.7991	4292.29	79.771	4292.29	86.089
4292.04	14.2238	4292.04	52.1702	4292.04	22.3062	4292.04	103.293	4292.04	64.7977	4292.04	79.7531	4292.04	86.0491
4291.8	14.2012	4291.8	52.1226	4291.8	22.2689	4291.8	103.237	4291.8	64.7801	4291.8	79.72	4291.8	85.9982
4291.56	14.1828	4291.56	52.0815	4291.56	22.2343	4291.56	103.172	4291.56	64.7494	4291.56	79.6758	4291.56	85.9426
4291.32	14.1714	4291.32	52.0528	4291.32	22.2066	4291.32	103.106	4291.32	64.7103	4291.32	79.6257	4291.32	85.889
4291.08	14.1684	4291.08	52.0403	4291.08	22.1886	4291.08	103.047	4291.08	64.6682	4291.08	79.5758	4291.08	85.8442
4290.84	14.1736	4290.84	52.0453	4290.84	22.182	4290.84	102.999	4290.84	64.6289	4290.84	79.5319	4290.84	85.8136
4290.6	14.1858	4290.6	52.0661	4290.6	22.1867	4290.6	102.967	4290.6	64.597	4290.6	79.4989	4290.6	85.8005
4290.36	14.2024	4290.36	52.0986	4290.36	22.2012	4290.36	102.952	4290.36	64.5761	4290.36	79.48	4290.36	85.806
4290.12	14.2203	4290.12	52.1373	4290.12	22.2231	4290.12	102.954	4290.12	64.5679	4290.12	79.4762	4290.12	85.8288
4289.88	14.2364	4289.88	52.1754	4289.88	22.2488	4289.88	102.968	4289.88	64.5721	4289.88	79.4868	4289.88	85.8653
4289.63	14.2481	4289.63	52.2061	4289.63	22.2749	4289.63	102.991	4289.63	64.5868	4289.63	79.509	4289.63	85.9099
4289.39	14.2535	4289.39	52.2241	4289.39	22.298	4289.39	103.017	4289.39	64.6087	4289.39	79.539	4289.39	85.9565
4289.15	14.2521	4289.15	52.2258	4289.15	22.3158	4289.15	103.041	4289.15	64.6335	4289.15	79.572	4289.15	85.9985
4288.91	14.2445	4288.91	52.21	4288.91	22.3266	4288.91	103.056	4288.91	64.6571	4288.91	79.6032	4288.91	86.0302
4288.67	14.2326	4288.67	52.1782	4288.67	22.3303	4288.67	103.062	4288.67	64.6756	4288.67	79.6287	4288.67	86.0472
4288.43	14.2191	4288.43	52.1347	4288.43	22.328	4288.43	103.054	4288.43	64.6868	4288.43	79.6459	4288.43	86.0479
4288.19	14.2071	4288.19	52.0853	4288.19	22.3217	4288.19	103.036	4288.19	64.6894	4288.19	79.6536	4288.19	86.0323
4287.95	14.1996	4287.95	52.0369	4287.95	22.314	4287.95	103.009	4287.95	64.6842	4287.95	79.6524	4287.95	86.0032
4287.71	14.199	4287.71	51.9964	4287.71	22.3077	4287.71	102.977	4287.71	64.6732	4287.71	79.6444	4287.71	85.965
4287.46	14.2068	4287.46	51.9697	4287.46	22.3054	4287.46	102.946	4287.46	64.6596	4287.46	79.6326	4287.46	85.9233
4287.22	14.2228	4287.22	51.9605	4287.22	22.3086	4287.22	102.92	4287.22	64.647	4287.22	79.6208	4287.22	85.8842
4286.98	14.2458	4286.98	51.9702	4286.98	22.3183	4286.98	102.904	4286.98	64.6388	4286.98	79.6122	4286.98	85.8529
4286.74	14.2732	4286.74	51.9974	4286.74	22.3341	4286.74	102.901	4286.74	64.6379	4286.74	79.6094	4286.74	85.8337
4286.5	14.3016	4286.5	52.0381	4286.5	22.3547	4286.5	102.912	4286.5	64.6454	4286.5	79.6138	4286.5	85.8286
4286.26	14.3275	4286.26	52.0865	4286.26	22.3778	4286.26	102.936	4286.26	64.6613	4286.26	79.6253	4286.26	85.8377
4286.02	14.3474	4286.02	52.1359	4286.02	22.401	4286.02	102.969	4286.02	64.6839	4286.02	79.6424	4286.02	85.8589
4285.78	14.3589	4285.78	52.1791	4285.78	22.4215	4285.78	103.009	4285.78	64.7099	4285.78	79.6625	4285.78	85.8883
4285.54	14.3606	4285.54	52.2102	4285.54	22.4371	4285.54	103.049	4285.54	64.7357	4285.54	79.6825	4285.54	85.9213
4285.29	14.3526	4285.29	52.2248	4285.29	22.4462	4285.29	103.084	4285.29	64.7569	4285.29	79.6986	4285.29	85.9523
4285.05	14.3367	4285.05	52.221	4285.05	22.4479	4285.05	103.11	4285.05	64.7697	4285.05	79.7083	4285.05	85.9766
4284.81	14.3159	4284.81	52.1993	4284.81	22.4427	4284.81	103.123	4284.81	64.7713	4284.81	79.7092	4284.81	85.9901
4284.57	14.294	4284.57	52.1631	4284.57	22.4318	4284.57	103.12	4284.57	64.7606	4284.57	79.701	4284.57	85.9909
4284.33	14.2753	4284.33	52.1178	4284.33	22.417	4284.33	103.103	4284.33	64.7378	4284.33	79.6843	4284.33	85.9786
4284.09	14.264	4284.09	52.0698	4284.09	22.4009	4284.09	103.072	4284.09	64.7055	4284.09	79.6614	4284.09	85.9553
4283.85	14.2632	4283.85	52.0262	4283.85	22.3857	4283.85	103.033	4283.85	64.6675	4283.85	79.6354	4283.85	85.9243
4283.61	14.2748	4283.61	51.9932	4283.61	22.3734	4283.61	102.989	4283.61	64.6287	4283.61	79.61	4283.61	85.8903
4283.37	14.2988	4283.37	51.9755	4283.37	22.3655	4283.37	102.945	4283.37	64.594	4283.37	79.5886	4283.37	85.8583
4283.12	14.3336	4283.12	51.9756	4283.12	22.3622	4283.12	102.908	4283.12	64.5684	4283.12	79.5739	4283.12	85.8332
4282.88	14.3758	4282.88	51.9933	4282.88	22.3634	4282.88	102.88	4282.88	64.5552	4282.88	79.5675	4282.88	85.8186
4282.64	14.4212	4282.64	52.0262	4282.64	22.3679	4282.64	102.865	4282.64	64.5565	4282.64	79.5691	4282.64	85.8166
4282.4	14.4646	4282.4	52.0699	4282.4	22.3739	4282.4	102.864	4282.4	64.5721	4282.4	79.5773	4282.4	85.8274
4282.16	14.5012	4282.16	52.1189	4282.16	22.3796	4282.16	102.876	4282.16	64.6005	4282.16	79.5892	4282.16	85.8497
4281.92	14.5269	4281.92	52.1669	4281.92	22.3834	4281.92	102.899	4281.92	64.6378	4281.92	79.601	4281.92	85.8804
4281.68	14.5389	4281.68	52.2085	4281.68	22.3839	4281.68	102.93	4281.68	64.6797	4281.68	79.6089	4281.68	85.9153
4281.44	14.536	4281.44	52.2394	4281.44	22.3806	4281.44	102.965	4281.44	64.7209	4281.44	79.609	4281.44	85.9498
4281.2	14.519	4281.2	52.257	4281.2	22.3737	4281.2	103	4281.2	64.7565	4281.2	79.5991	4281.2	85.9796
4280.96	14.4904	4280.96	52.2611	4280.96	22.3643	4280.96	103.031	4280.96	64.7824	4280.96	79.578	4280.96	86.0008
4280.71	14.4541	4280.71	52.2535	4280.71	22.3539	4280.71	103.055	4280.71	64.796	4280.71	79.5464	4280.71	86.0111
4280.47	14.415	4280.47	52.2379	4280.47	22.3444	4280.47	103.071	4280.47	64.7963	4280.47	79.5068	4280.47	86.0098
4280.23	14.3781	4280.23	52.2188	4280.23	22.3379	4280.23	103.079	4280.23	64.7845	4280.23	79.4633	4280.23	85.9976
4279.99	14.3483	4279.99	52.2014	4279.99	22.3358	4279.99	103.078	4279.99	64.7631	4279.99	79.4208	4279.99	85.9767
4279.75	14.3291	4279.75	52.1902	4279.75	22.3391	4279.75	103.071	4279.75	64.7359	4279.75	79.3843	4279.75	85.9505
4279.51	14.3228	4279.51	52.1883	4279.51	22.3476	4279.51	103.06	4279.51	64.7073	4279.51	79.3586	4279.51	85.9225
4279.27	14.3295	4279.27	52.1973	4279.27	22.3605	4279.27	103.047	4279.27	64.6816	4279.27	79.3468	4279.27	85.8963
4279.03	14.3479	4279.03	52.2165	4279.03	22.376	4279.03	103.034	4279.03	64.6622	4279.03	79.3506	4279.03	85.8749
4278.79	14.3747	4278.79	52.2434	4278.79	22.3916	4278.79	103.023	4278.79	64.6513	4278.79	79.3693	4278.79	85.8601
4278.54	14.406	4278.54	52.2741	4278.54	22.405	4278.54	103.014	4278.54	64.6495	4278.54	79.4006	4278.54	85.8524
4278.3	14.4372	4278.3	52.3038	4278.3	22.4135	4278.3	103.008	4278.3	64.656	4278.3	79.4403	4278.3	85.8512
4278.06	14.464	4278.06	52.3275	4278.06	22.4153	4278.06	103.002	4278.06	64.6684	4278.06	79.4831	4278.06	85.855
4277.82	14.4827	4277.82	52.3412	4277.82	22.4094	4277.82	102.998	4277.82	64.6835	4277.82	79.5237	4277.82	85.8612
4277.58	14.4912	4277.58	52.3422	4277.58	22.3958	4277.58	102.992	4277.58	64.6978	4277.58	79.5568	4277.58	85.8675
4277.34	14.4887	4277.34	52.3295	4277.34	22.3757	4277.34	102.985	4277.34	64.7078	4277.34	79.5787	4277.34	85.8713
4277.1	14.4761	4277.1	52.3044	4277.1	22.3513	4277.1	102.975	4277.1	64.7108	4277.1	79.5872	4277.1	85.8711
4276.86	14.4558	4276.86	52.2702	4276.86	22.3255	4276.86	102.963	4276.86	64.7057	4276.86	79.5824	4276.86	85.8659
4276.62	14.4312	4276.62	52.2314	4276.62	22.3013	4276.62	102.949	4276.62	64.6924	4276.62	79.5663	4276.62	85.8559
4276.38	14.4065	4276.38	52.1938	4276.38	22.282	4276.38	102.935	4276.38	64.6725	4276.38	79.5428	4276.38	85.8422
4276.13	14.3857	4276.13	52.1627	4276.13	22.2698	4276.13	102.922	4276.13	64.6487	4276.13	79.5169	4276.13	85.8264
4275.89	14.3726	4275.89	52.1429	4275.89	22.2662	4275.89	102.912	4275.89	64.6247	4275.89	79.494	4275.89	85.8105
4275.65	14.3695	4275.65	52.1373	4275.65	22.2713	4275.65	102.907	4275.65	64.6039	4275.65	79.4788	4275.65	85.7964
4275.41	14.3775	4275.41	52.1471	4275.41	22.2841	4275.41	102.906	4275.41	64.5897	4275.41	79.4748	4275.41	85.7852
4275.17	14.3962	4275.17	52.1707	4275.17	22.3022	4275.17	102.912	4275.17	64.5842	4275.17	79.4835	4275.17	85.7775
4274.93	14.4237	4274.93	52.2051	4274.93	22.3227	4274.93	102.922	4274.93	64.5882	4274.93	79.5044	4274.93	85.7728
4274.69	14.4571	4274.69	52.2453	4274.69	22.3421	4274.69	102.935	4274.69	64.6011	4274.69	79.5346	4274.69	85.7698
4274.45	14.4926	4274.45	52.2855	4274.45	22.3573	4274.45	102.95	4274.45	64.6208	4274.45	79.5697	4274.45	85.7668
4274.21	14.5265	4274.21	52.32	4274.21	22.3656	4274.21	102.964	4274.21	64.644	4274.21	79.604	4274.21	85.7616
4273.96	14.5552	4273.96	52.3436	4273.96	22.3655	4273.96	102.975	4273.96	64.6671	4273.96	79.6316	4273.96	85.7523
4273.72	14.5759	4273.72	52.3529	4273.72	22.3568	4273.72	102.981	4273.72	64.6863	4273.72	79.6473	4273.72	85.7377
4273.48	14.5871	4273.48	52.3465	4273.48	22.3408	4273.48	102.981	4273.48	64.6981	4273.48	79.6473	4273.48	85.7177
4273.24	14.5881	4273.24	52.3249	4273.24	22.32	4273.24	102.974	4273.24	64.7007	4273.24	79.63	4273.24	85.6932
4273	14.5798	4273	52.2912	4273	22.2979	4273	102.96	4273	64.6932	4273	79.5962	4273	85.6662
4272.76	14.564	4272.76	52.25	4272.76	22.2786	4272.76	102.942	4272.76	64.6769	4272.76	79.5492	4272.76	85.64
4272.52	14.5433	4272.52	52.2068	4272.52	22.266	4272.52	102.921	4272.52	64.6539	4272.52	79.4945	4272.52	85.6184
4272.28	14.5208	4272.28	52.1673	4272.28	22.2635	4272.28	102.9	4272.28	64.6281	4272.28	79.4387	4272.28	85.6048
4272.04	14.4995	4272.04	52.1368	4272.04	22.2731	4272.04	102.882	4272.04	64.6034	4272.04	79.3891	4272.04	85.6023
4271.8	14.4818	4271.8	52.1186	4271.8	22.2954	4271.8	102.868	4271.8	64.5838	4271.8	79.3521	4271.8	85.6126
4271.55	14.4698	4271.55	52.1144	4271.55	22.3294	4271.55	102.86	4271.55	64.5724	4271.55	79.3326	4271.55	85.6358
4271.31	14.4643	4271.31	52.1236	4271.31	22.3723	4271.31	102.859	4271.31	64.5712	4271.31	79.3332	4271.31	85.6701
4271.07	14.4654	4271.07	52.1436	4271.07	22.4204	4271.07	102.863	4271.07	64.5803	4271.07	79.3537	4271.07	85.712
4270.83	14.4723	4270.83	52.1701	4270.83	22.4688	4270.83	102.872	4270.83	64.5984	4270.83	79.3912	4270.83	85.7568
4270.59	14.4837	4270.59	52.1979	4270.59	22.5127	4270.59	102.883	4270.59	64.6224	4270.59	79.4407	4270.59	85.7988
4270.35	14.4978	4270.35	52.2217	4270.35	22.5474	4270.35	102.894	4270.35	64.6483	4270.35	79.4952	4270.35	85.8321
4270.11	14.5129	4270.11	52.2371	4270.11	22.5693	4270.11	102.903	4270.11	64.6719	4270.11	79.5474	4270.11	85.852
4269.87	14.5273	4269.87	52.2407	4269.87	22.5761	4269.87	102.907	4269.87	64.689	4269.87	79.59	4269.87	85.8546
4269.63	14.5401	4269.63	52.2313	4269.63	22.5673	4269.63	102.906	4269.63	64.6963	4269.63	79.6174	4269.63	85.8387
4269.38	14.5505	4269.38	52.2097	4269.38	22.544	4269.38	102.9	4269.38	64.6923	4269.38	79.6259	4269.38	85.8051
4269.14	14.5584	4269.14	52.179	4269.14	22.5087	4269.14	102.889	4269.14	64.6772	4269.14	79.6146	4269.14	85.757
4268.9	14.564	4268.9	52.1435	4268.9	22.4655	4268.9	102.875	4268.9	64.6531	4268.9	79.5856	4268.9	85.7
4268.66	14.5679	4268.66	52.1086	4268.66	22.4189	4268.66	102.861	4268.66	64.6238	4268.66	79.5434	4268.66	85.6408
4268.42	14.5709	4268.42	52.08	4268.42	22.3737	4268.42	102.849	4268.42	64.5943	4268.42	79.4944	4268.42	85.5869
4268.18	14.5736	4268.18	52.0624	4268.18	22.3339	4268.18	102.842	4268.18	64.57	4268.18	79.4458	4268.18	85.5449
4267.94	14.5766	4267.94	52.0589	4267.94	22.303	4267.94	102.84	4267.94	64.5556	4267.94	79.4048	4267.94	85.5203
4267.7	14.5801	4267.7	52.0709	4267.7	22.2828	4267.7	102.845	4267.7	64.5551	4267.7	79.3773	4267.7	85.5165
4267.46	14.5841	4267.46	52.0974	4267.46	22.2739	4267.46	102.855	4267.46	64.5702	4267.46	79.3669	4267.46	85.5336
4267.22	14.5884	4267.22	52.1353	4267.22	22.2756	4267.22	102.87	4267.22	64.6004	4267.22	79.3746	4267.22	85.5697
4266.97	14.5927	4266.97	52.18	4266.97	22.2858	4266.97	102.885	4266.97	64.6432	4266.97	79.3987	4266.97	85.6196
4266.73	14.5965	4266.73	52.2259	4266.73	22.302	4266.73	102.899	4266.73	64.6939	4266.73	79.4348	4266.73	85.6768
4266.49	14.5996	4266.49	52.2673	4266.49	22.3213	4266.49	102.907	4266.49	64.7464	4266.49	79.4768	4266.49	85.7333
4266.25	14.6019	4266.25	52.2991	4266.25	22.3407	4266.25	102.906	4266.25	64.794	4266.25	79.5173	4266.25	85.7815
4266.01	14.6035	4266.01	52.3175	4266.01	22.3582	4266.01	102.894	4266.01	64.8302	4266.01	79.5494	4266.01	85.8144
4265.77	14.6048	4265.77	52.321	4265.77	22.3722	4265.77	102.871	4265.77	64.8497	4265.77	79.5669	4265.77	85.8272
4265.53	14.606	4265.53	52.3099	4265.53	22.3821	4265.53	102.838	4265.53	64.8491	4265.53	79.5658	4265.53	85.8178
4265.29	14.6077	4265.29	52.2869	4265.29	22.3884	4265.29	102.795	4265.29	64.8276	4265.29	79.5448	4265.29	85.7871
4265.05	14.61	4265.05	52.2562	4265.05	22.392	4265.05	102.748	4265.05	64.7869	4265.05	79.5057	4265.05	85.7386
4264.8	14.6129	4264.8	52.2232	4264.8	22.3945	4264.8	102.7	4264.8	64.7313	4264.8	79.4527	4264.8	85.6785
4264.56	14.616	4264.56	52.1936	4264.56	22.3973	4264.56	102.657	4264.56	64.667	4264.56	79.3924	4264.56	85.6143
4264.32	14.6188	4264.32	52.1723	4264.32	22.4016	4264.32	102.623	4264.32	64.6015	4264.32	79.3324	4264.32	85.5542
4264.08	14.6202	4264.08	52.1629	4264.08	22.4082	4264.08	102.602	4264.08	64.542	4264.08	79.2803	4264.08	85.5055
4263.84	14.6191	4263.84	52.1672	4263.84	22.417	4263.84	102.596	4263.84	64.4951	4263.84	79.2427	4263.84	85.4738
4263.6	14.6146	4263.6	52.1849	4263.6	22.4273	4263.6	102.607	4263.6	64.4656	4263.6	79.2241	4263.6	85.4625
4263.36	14.6061	4263.36	52.2136	4263.36	22.4377	4263.36	102.633	4263.36	64.4558	4263.36	79.2263	4263.36	85.4717
4263.12	14.5933	4263.12	52.2492	4263.12	22.4465	4263.12	102.671	4263.12	64.4657	4263.12	79.2482	4263.12	85.4992
4262.88	14.5767	4262.88	52.2868	4262.88	22.4518	4262.88	102.718	4262.88	64.4925	4262.88	79.2858	4262.88	85.5399
4262.64	14.5574	4262.64	52.3212	4262.64	22.452	4262.64	102.767	4262.64	64.5314	4262.64	79.333	4262.64	85.5874
4262.39	14.5371	4262.39	52.3475	4262.39	22.4463	4262.39	102.816	4262.39	64.5764	4262.39	79.3823	4262.39	85.6341
4262.15	14.518	4262.15	52.3624	4262.15	22.4344	4262.15	102.857	4262.15	64.6207	4262.15	79.4256	4262.15	85.6731
4261.91	14.5026	4261.91	52.3642	4261.91	22.4171	4261.91	102.889	4261.91	64.6582	4261.91	79.4559	4261.91	85.6985
4261.67	14.4934	4261.67	52.3531	4261.67	22.396	4261.67	102.909	4261.67	64.6842	4261.67	79.4677	4261.67	85.7067
4261.43	14.4921	4261.43	52.3315	4261.43	22.3736	4261.43	102.916	4261.43	64.6957	4261.43	79.4583	4261.43	85.6966
4261.19	14.5001	4261.19	52.3033	4261.19	22.3527	4261.19	102.911	4261.19	64.6925	4261.19	79.428	4261.19	85.67
4260.95	14.5176	4260.95	52.2735	4260.95	22.3362	4260.95	102.898	4260.95	64.6765	4260.95	79.3799	4260.95	85.6312
4260.71	14.5437	4260.71	52.2472	4260.71	22.3265	4260.71	102.879	4260.71	64.6517	4260.71	79.3196	4260.71	85.5862
4260.47	14.5763	4260.47	52.229	4260.47	22.3254	4260.47	102.859	4260.47	64.6237	4260.47	79.2546	4260.47	85.5421
4260.22	14.6127	4260.22	52.2222	4260.22	22.3337	4260.22	102.84	4260.22	64.5983	4260.22	79.1928	4260.22	85.5056
4259.98	14.6495	4259.98	52.2283	4259.98	22.351	4259.98	102.827	4259.98	64.5809	4259.98	79.1417	4259.98	85.4825
4259.74	14.6834	4259.74	52.2467	4259.74	22.3759	4259.74	102.822	4259.74	64.5758	4259.74	79.107	4259.74	85.4763
4259.5	14.7111	4259.5	52.275	4259.5	22.4061	4259.5	102.823	4259.5	64.5851	4259.5	79.0924	4259.5	85.4883
4259.26	14.7307	4259.26	52.3092	4259.26	22.4385	4259.26	102.832	4259.26	64.6088	4259.26	79.0987	4259.26	85.5169
4259.02	14.7411	4259.02	52.3444	4259.02	22.4701	4259.02	102.845	4259.02	64.6445	4259.02	79.1239	4259.02	85.5582
4258.78	14.7425	4258.78	52.3754	4258.78	22.4978	4258.78	102.859	4258.78	64.688	4258.78	79.1635	4258.78	85.6067
4258.54	14.7365	4258.54	52.3979	4258.54	22.5191	4258.54	102.872	4258.54	64.7336	4258.54	79.2114	4258.54	85.6558
4258.3	14.7259	4258.3	52.4084	4258.3	22.5324	4258.3	102.88	4258.3	64.7753	4258.3	79.2606	4258.3	85.6987
4258.06	14.7142	4258.06	52.4053	4258.06	22.5368	4258.06	102.88	4258.06	64.8073	4258.06	79.304	4258.06	85.7298
4257.81	14.705	4257.81	52.3893	4257.81	22.5327	4257.81	102.872	4257.81	64.825	4257.81	79.3357	4257.81	85.745
4257.57	14.7018	4257.57	52.3626	4257.57	22.5213	4257.57	102.854	4257.57	64.8259	4257.57	79.3517	4257.57	85.7428
4257.33	14.7075	4257.33	52.3293	4257.33	22.5045	4257.33	102.829	4257.33	64.8097	4257.33	79.3506	4257.33	85.7241
4257.09	14.7234	4257.09	52.2945	4257.09	22.4847	4257.09	102.799	4257.09	64.7787	4257.09	79.333	4257.09	85.6922
4256.85	14.7496	4256.85	52.2633	4256.85	22.4643	4256.85	102.767	4256.85	64.7371	4256.85	79.3023	4256.85	85.6522
4256.61	14.7844	4256.61	52.2407	4256.61	22.4453	4256.61	102.736	4256.61	64.6906	4256.61	79.2635	4256.61	85.6104
4256.37	14.8247	4256.37	52.2298	4256.37	22.4293	4256.37	102.71	4256.37	64.6456	4256.37	79.2223	4256.37	85.5728
4256.13	14.8666	4256.13	52.2325	4256.13	22.4172	4256.13	102.691	4256.13	64.6082	4256.13	79.1846	4256.13	85.5449
4255.89	14.9054	4255.89	52.2485	4255.89	22.4092	4255.89	102.681	4255.89	64.5834	4255.89	79.1554	4255.89	85.5303
4255.64	14.9368	4255.64	52.2754	4255.64	22.4047	4255.64	102.68	4255.64	64.5743	4255.64	79.138	4255.64	85.5305
4255.4	14.9573	4255.4	52.3096	4255.4	22.403	4255.4	102.688	4255.4	64.5816	4255.4	79.1337	4255.4	85.5445
4255.16	14.9646	4255.16	52.3463	4255.16	22.403	4255.16	102.702	4255.16	64.6042	4255.16	79.1419	4255.16	85.5691
4254.92	14.9582	4254.92	52.3804	4254.92	22.4039	4254.92	102.719	4254.92	64.6384	4254.92	79.1598	4254.92	85.5996
4254.68	14.9392	4254.68	52.4075	4254.68	22.405	4254.68	102.736	4254.68	64.6793	4254.68	79.1833	4254.68	85.6302
4254.44	14.9104	4254.44	52.4241	4254.44	22.4061	4254.44	102.751	4254.44	64.7211	4254.44	79.2079	4254.44	85.655
4254.2	14.8757	4254.2	52.4285	4254.2	22.4075	4254.2	102.761	4254.2	64.7579	4254.2	79.2287	4254.2	85.669
4253.96	14.8402	4253.96	52.4206	4253.96	22.4099	4253.96	102.765	4253.96	64.7848	4253.96	79.2418	4253.96	85.6688
4253.72	14.8086	4253.72	52.4025	4253.72	22.4142	4253.72	102.762	4253.72	64.7983	4253.72	79.2448	4253.72	85.6529
4253.48	14.7854	4253.48	52.3776	4253.48	22.4214	4253.48	102.753	4253.48	64.797	4253.48	79.2369	4253.48	85.6225
4253.23	14.7738	4253.23	52.3502	4253.23	22.4321	4253.23	102.74	4253.23	64.7816	4253.23	79.2192	4253.23	85.5807
4252.99	14.7754	4252.99	52.3251	4252.99	22.4464	4252.99	102.726	4252.99	64.7547	4252.99	79.1944	4252.99	85.5326
4252.75	14.7897	4252.75	52.3063	4252.75	22.4641	4252.75	102.713	4252.75	64.7205	4252.75	79.1663	4252.75	85.4838
4252.51	14.8146	4252.51	52.297	4252.51	22.4838	4252.51	102.704	4252.51	64.6839	4252.51	79.1391	4252.51	85.4403
4252.27	14.8461	4252.27	52.2985	4252.27	22.504	4252.27	102.699	4252.27	64.6499	4252.27	79.1169	4252.27	85.407
4252.03	14.8795	4252.03	52.3105	4252.03	22.5224	4252.03	102.701	4252.03	64.6226	4252.03	79.1024	4252.03	85.3875
4251.79	14.9096	4251.79	52.3308	4251.79	22.5368	4251.79	102.707	4251.79	64.6052	4251.79	79.0974	4251.79	85.383
4251.55	14.9317	4251.55	52.3559	4251.55	22.5451	4251.55	102.717	4251.55	64.5986	4251.55	79.1015	4251.55	85.3925
4251.31	14.9423	4251.31	52.3815	4251.31	22.5457	4251.31	102.729	4251.31	64.6025	4251.31	79.1132	4251.31	85.4132
4251.06	14.9395	4251.06	52.4033	4251.06	22.5378	4251.06	102.739	4251.06	64.6146	4251.06	79.1293	4251.06	85.4404
4250.82	14.9231	4250.82	52.4171	4250.82	22.5218	4250.82	102.744	4250.82	64.6316	4250.82	79.1462	4250.82	85.4686
4250.58	14.8951	4250.58	52.4204	4250.58	22.4989	4250.58	102.743	4250.58	64.6496	4250.58	79.1599	4250.58	85.4925
4250.34	14.8592	4250.34	52.4119	4250.34	22.4715	4250.34	102.734	4250.34	64.6648	4250.34	79.167	4250.34	85.5073
4250.1	14.8201	4250.1	52.3923	4250.1	22.4426	4250.1	102.716	4250.1	64.6739	4250.1	79.1654	4250.1	85.5101
4249.86	14.7835	4249.86	52.364	4249.86	22.4156	4249.86	102.691	4249.86	64.6753	4249.86	79.1543	4249.86	85.4999
4249.62	14.7544	4249.62	52.3308	4249.62	22.3938	4249.62	102.66	4249.62	64.6686	4249.62	79.135	4249.62	85.478
4249.38	14.7372	4249.38	52.2973	4249.38	22.3801	4249.38	102.627	4249.38	64.6551	4249.38	79.1101	4249.38	85.4476
4249.14	14.7348	4249.14	52.2682	4249.14	22.3763	4249.14	102.595	4249.14	64.6376	4249.14	79.0835	4249.14	85.4138
4248.9	14.7479	4248.9	52.2475	4248.9	22.3832	4248.9	102.567	4248.9	64.6197	4248.9	79.0597	4248.9	85.3822
4248.65	14.7752	4248.65	52.2383	4248.65	22.3999	4248.65	102.548	4248.65	64.6052	4248.65	79.043	4248.65	85.3585
4248.41	14.8136	4248.41	52.2416	4248.41	22.4246	4248.41	102.538	4248.41	64.5977	4248.41	79.0367	4248.41	85.3474
4248.17	14.8584	4248.17	52.2568	4248.17	22.4545	4248.17	102.539	4248.17	64.5995	4248.17	79.0427	4248.17	85.3517
4247.93	14.9043	4247.93	52.2815	4247.93	22.4859	4247.93	102.551	4247.93	64.6118	4247.93	79.0613	4247.93	85.3723
4247.69	14.9458	4247.69	52.3121	4247.69	22.5153	4247.69	102.57	4247.69	64.634	4247.69	79.0906	4247.69	85.4077
4247.45	14.9782	4247.45	52.3441	4247.45	22.5394	4247.45	102.594	4247.45	64.6639	4247.45	79.1272	4247.45	85.454
4247.21	14.9982	4247.21	52.3726	4247.21	22.5556	4247.21	102.62	4247.21	64.6983	4247.21	79.1666	4247.21	85.506
4246.97	15.0042	4246.97	52.3939	4246.97	22.5625	4246.97	102.642	4246.97	64.7329	4246.97	79.2037	4246.97	85.5576
4246.73	14.9968	4246.73	52.4049	4246.73	22.56	4246.73	102.658	4246.73	64.7634	4246.73	79.2339	4246.73	85.6022
4246.48	14.9781	4246.48	52.4043	4246.48	22.5492	4246.48	102.666	4246.48	64.7862	4246.48	79.2534	4246.48	85.6346
4246.24	14.9522	4246.24	52.3927	4246.24	22.5325	4246.24	102.663	4246.24	64.7987	4246.24	79.2603	4246.24	85.651
4246	14.9237	4246	52.3722	4246	22.5128	4246	102.65	4246	64.8	4246	79.2549	4246	85.6498
4245.76	14.8977	4245.76	52.3465	4245.76	22.4935	4245.76	102.629	4245.76	64.7909	4245.76	79.2393	4245.76	85.6318
4245.52	14.8787	4245.52	52.32	4245.52	22.4779	4245.52	102.603	4245.52	64.7739	4245.52	79.2179	4245.52	85.6003
4245.28	14.8702	4245.28	52.2972	4245.28	22.4683	4245.28	102.576	4245.28	64.7529	4245.28	79.1962	4245.28	85.5602
4245.04	14.8739	4245.04	52.2822	4245.04	22.4662	4245.04	102.551	4245.04	64.7323	4245.04	79.1801	4245.04	85.5177
4244.8	14.8896	4244.8	52.2775	4244.8	22.4719	4244.8	102.534	4244.8	64.7166	4244.8	79.175	4244.8	85.479
4244.56	14.9152	4244.56	52.2846	4244.56	22.4844	4244.56	102.526	4244.56	64.7093	4244.56	79.185	4244.56	85.4496
4244.31	14.9471	4244.31	52.3027	4244.31	22.5015	4244.31	102.53	4244.31	64.7128	4244.31	79.2123	4244.31	85.4334
4244.07	14.9808	4244.07	52.3297	4244.07	22.5205	4244.07	102.546	4244.07	64.7274	4244.07	79.2564	4244.07	85.4326
4243.83	15.0116	4243.83	52.3621	4243.83	22.5382	4243.83	102.573	4243.83	64.7515	4243.83	79.3144	4243.83	85.4463
4243.59	15.0351	4243.59	52.3955	4243.59	22.5517	4243.59	102.608	4243.59	64.7819	4243.59	79.3812	4243.59	85.4723
4243.35	15.0481	4243.35	52.4257	4243.35	22.5589	4243.35	102.647	4243.35	64.8141	4243.35	79.45	4243.35	85.5058
4243.11	15.049	4243.11	52.4489	4243.11	22.5584	4243.11	102.686	4243.11	64.8427	4243.11	79.5135	4243.11	85.5416
4242.87	15.0381	4242.87	52.4623	4242.87	22.5501	4242.87	102.72	4242.87	64.8626	4242.87	79.5644	4242.87	85.5737
4242.63	15.0173	4242.63	52.4649	4242.63	22.5352	4242.63	102.746	4242.63	64.8696	4242.63	79.5969	4242.63	85.5969
4242.39	14.9904	4242.39	52.4573	4242.39	22.5158	4242.39	102.76	4242.39	64.8613	4242.39	79.6072	4242.39	85.6074
4242.15	14.9618	4242.15	52.4413	4242.15	22.4947	4242.15	102.762	4242.15	64.8371	4242.15	79.5944	4242.15	85.603
4241.9	14.9367	4241.9	52.4203	4241.9	22.4753	4241.9	102.752	4241.9	64.7989	4241.9	79.5603	4241.9	85.5842
4241.66	14.9198	4241.66	52.3984	4241.66	22.4605	4241.66	102.73	4241.66	64.7508	4241.66	79.5097	4241.66	85.5536
4241.42	14.9147	4241.42	52.3796	4241.42	22.4526	4241.42	102.701	4241.42	64.6984	4241.42	79.4494	4241.42	85.5153
4241.18	14.9235	4241.18	52.3673	4241.18	22.4528	4241.18	102.667	4241.18	64.6482	4241.18	79.3874	4241.18	85.4748
4240.94	14.9464	4240.94	52.3638	4240.94	22.4612	4240.94	102.634	4240.94	64.6064	4240.94	79.332	4240.94	85.4378
4240.7	14.9817	4240.7	52.3697	4240.7	22.4765	4240.7	102.604	4240.7	64.5786	4240.7	79.2902	4240.7	85.4095
4240.46	15.0257	4240.46	52.3842	4240.46	22.4966	4240.46	102.581	4240.46	64.5683	4240.46	79.2673	4240.46	85.3938
4240.22	15.074	4240.22	52.4051	4240.22	22.5185	4240.22	102.566	4240.22	64.577	4240.22	79.2658	4240.22	85.3926
4239.98	15.1212	4239.98	52.4288	4239.98	22.539	4239.98	102.562	4239.98	64.6035	4239.98	79.2854	4239.98	85.4059
4239.73	15.1624	4239.73	52.4517	4239.73	22.5553	4239.73	102.567	4239.73	64.6445	4239.73	79.3231	4239.73	85.4316
4239.49	15.1934	4239.49	52.4699	4239.49	22.5652	4239.49	102.581	4239.49	64.6945	4239.49	79.3735	4239.49	85.466
4239.25	15.2114	4239.25	52.4806	4239.25	22.5675	4239.25	102.601	4239.25	64.7474	4239.25	79.4297	4239.25	85.5043
4239.01	15.2153	4239.01	52.4819	4239.01	22.5624	4239.01	102.624	4239.01	64.7963	4239.01	79.4843	4239.01	85.5412
4238.77	15.2057	4238.77	52.4737	4238.77	22.5514	4238.77	102.648	4238.77	64.8353	4238.77	79.5302	4238.77	85.572
4238.53	15.1849	4238.53	52.4575	4238.53	22.5369	4238.53	102.67	4238.53	64.8598	4238.53	79.5619	4238.53	85.5931
4238.29	15.1565	4238.29	52.4361	4238.29	22.522	4238.29	102.688	4238.29	64.8676	4238.29	79.5762	4238.29	85.6024
4238.05	15.1249	4238.05	52.4135	4238.05	22.5102	4238.05	102.702	4238.05	64.8589	4238.05	79.5724	4238.05	85.5998
4237.81	15.0945	4237.81	52.3938	4237.81	22.5046	4237.81	102.71	4237.81	64.8361	4237.81	79.5523	4237.81	85.5871
4237.57	15.0692	4237.57	52.3809	4237.57	22.5075	4237.57	102.713	4237.57	64.8039	4237.57	79.5205	4237.57	85.5676
4237.32	15.0518	4237.32	52.3779	4237.32	22.5199	4237.32	102.712	4237.32	64.768	4237.32	79.4826	4237.32	85.5456
4237.08	15.0438	4237.08	52.386	4237.08	22.5413	4237.08	102.707	4237.08	64.7348	4237.08	79.4452	4237.08	85.5254
4236.84	15.045	4236.84	52.4052	4236.84	22.57	4236.84	102.7	4236.84	64.7098	4236.84	79.4144	4236.84	85.5111
4236.6	15.0538	4236.6	52.4332	4236.6	22.6031	4236.6	102.692	4236.6	64.6971	4236.6	79.395	4236.6	85.5054
4236.36	15.0674	4236.36	52.4666	4236.36	22.6366	4236.36	102.682	4236.36	64.6988	4236.36	79.3898	4236.36	85.5095
4236.12	15.0828	4236.12	52.501	4236.12	22.6664	4236.12	102.671	4236.12	64.7144	4236.12	79.3995	4236.12	85.5227
4235.88	15.0965	4235.88	52.5316	4235.88	22.6889	4235.88	102.659	4235.88	64.7414	4235.88	79.422	4235.88	85.5428
4235.64	15.1059	4235.64	52.5542	4235.64	22.7009	4235.64	102.646	4235.64	64.7752	4235.64	79.4536	4235.64	85.5661
4235.4	15.1093	4235.4	52.5657	4235.4	22.7008	4235.4	102.631	4235.4	64.81	4235.4	79.4888	4235.4	85.5883
4235.15	15.106	4235.15	52.5645	4235.15	22.6883	4235.15	102.614	4235.15	64.8398	4235.15	79.5221	4235.15	85.6051
4234.91	15.0969	4234.91	52.551	4234.91	22.6647	4234.91	102.596	4234.91	64.8589	4234.91	79.5476	4234.91	85.6127
4234.67	15.084	4234.67	52.5277	4234.67	22.6328	4234.67	102.576	4234.67	64.8632	4234.67	79.5612	4234.67	85.6087
4234.43	15.07	4234.43	52.4985	4234.43	22.5964	4234.43	102.557	4234.43	64.8511	4234.43	79.5604	4234.43	85.5926
4234.19	15.0581	4234.19	52.4685	4234.19	22.56	4234.19	102.539	4234.19	64.8228	4234.19	79.5449	4234.19	85.5654
4233.95	15.0512	4233.95	52.4431	4233.95	22.5279	4233.95	102.525	4233.95	64.7816	4233.95	79.5169	4233.95	85.5302
4233.71	15.0515	4233.71	52.4271	4233.71	22.5038	4233.71	102.516	4233.71	64.7326	4233.71	79.4805	4233.71	85.4912
4233.47	15.0602	4233.47	52.4242	4233.47	22.4902	4233.47	102.513	4233.47	64.6822	4233.47	79.4408	4233.47	85.4534
4233.23	15.0769	4233.23	52.4358	4233.23	22.4883	4233.23	102.516	4233.23	64.6372	4233.23	79.4038	4233.23	85.4215
4232.98	15.1	4232.98	52.4614	4232.98	22.4976	4232.98	102.526	4232.98	64.6038	4232.98	79.3748	4232.98	85.3995
4232.74	15.1265	4232.74	52.4984	4232.74	22.5162	4232.74	102.54	4232.74	64.5865	4232.74	79.3578	4232.74	85.3901
4232.5	15.1528	4232.5	52.542	4232.5	22.541	4232.5	102.557	4232.5	64.5876	4232.5	79.3551	4232.5	85.3937
4232.26	15.1752	4232.26	52.5864	4232.26	22.5682	4232.26	102.573	4232.26	64.607	4232.26	79.3666	4232.26	85.4094
4232.02	15.1901	4232.02	52.6256	4232.02	22.5942	4232.02	102.587	4232.02	64.6418	4232.02	79.3901	4232.02	85.4339
4231.78	15.1951	4231.78	52.6538	4231.78	22.6154	4231.78	102.595	4231.78	64.6868	4231.78	79.4218	4231.78	85.4629
4231.54	15.1889	4231.54	52.6665	4231.54	22.6295	4231.54	102.595	4231.54	64.7357	4231.54	79.4562	4231.54	85.4916
4231.3	15.1721	4231.3	52.6615	4231.3	22.6352	4231.3	102.585	4231.3	64.781	4231.3	79.4878	4231.3	85.5148
4231.06	15.1465	4231.06	52.6388	4231.06	22.6326	4231.06	102.567	4231.06	64.8162	4231.06	79.5113	4231.06	85.5284
4230.82	15.1156	4230.82	52.601	4230.82	22.6233	4230.82	102.54	4230.82	64.8359	4230.82	79.5227	4230.82	85.5298
4230.57	15.0837	4230.57	52.553	4230.57	22.6097	4230.57	102.508	4230.57	64.837	4230.57	79.5201	4230.57	85.5181
4230.33	15.0556	4230.33	52.5012	4230.33	22.5951	4230.33	102.473	4230.33	64.8188	4230.33	79.5034	4230.33	85.4946
4230.09	15.0358	4230.09	52.4526	4230.09	22.5827	4230.09	102.44	4230.09	64.7839	4230.09	79.475	4230.09	85.4625
4229.85	15.0278	4229.85	52.4143	4229.85	22.5754	4229.85	102.413	4229.85	64.7369	4229.85	79.4392	4229.85	85.4262
4229.61	15.0339	4229.61	52.3917	4229.61	22.5752	4229.61	102.396	4229.61	64.6843	4229.61	79.4013	4229.61	85.3909
4229.37	15.0544	4229.37	52.3884	4229.37	22.583	4229.37	102.392	4229.37	64.6335	4229.37	79.3671	4229.37	85.3617
4229.13	15.0879	4229.13	52.4051	4229.13	22.5984	4229.13	102.401	4229.13	64.5915	4229.13	79.3417	4229.13	85.3428
4228.89	15.1313	4228.89	52.4402	4228.89	22.6196	4228.89	102.423	4228.89	64.5641	4228.89	79.329	4228.89	85.3372
4228.65	15.1802	4228.65	52.4893	4228.65	22.644	4228.65	102.457	4228.65	64.555	4228.65	79.3311	4228.65	85.3455
4228.4	15.2296	4228.4	52.5461	4228.4	22.6685	4228.4	102.498	4228.4	64.5654	4228.4	79.3476	4228.4	85.3665
4228.16	15.2744	4228.16	52.6035	4228.16	22.6897	4228.16	102.543	4228.16	64.5937	4228.16	79.3762	4228.16	85.3973
4227.92	15.3102	4227.92	52.6539	4227.92	22.7049	4227.92	102.587	4227.92	64.6359	4227.92	79.4126	4227.92	85.4334
4227.68	15.3339	4227.68	52.6909	4227.68	22.712	4227.68	102.625	4227.68	64.6861	4227.68	79.4515	4227.68	85.4695
4227.44	15.3436	4227.44	52.71	4227.44	22.7102	4227.44	102.652	4227.44	64.7372	4227.44	79.4871	4227.44	85.5007
4227.2	15.3394	4227.2	52.7087	4227.2	22.6998	4227.2	102.665	4227.2	64.7822	4227.2	79.5141	4227.2	85.5225
4226.96	15.3231	4226.96	52.6877	4226.96	22.6823	4226.96	102.663	4226.96	64.8148	4226.96	79.5284	4226.96	85.5318
4226.72	15.2978	4226.72	52.65	4226.72	22.6603	4226.72	102.646	4226.72	64.8308	4226.72	79.528	4226.72	85.528
4226.48	15.2674	4226.48	52.6013	4226.48	22.6368	4226.48	102.615	4226.48	64.8283	4226.48	79.5131	4226.48	85.5121
4226.24	15.2365	4226.24	52.5482	4226.24	22.6149	4226.24	102.574	4226.24	64.8078	4226.24	79.4859	4226.24	85.487
4225.99	15.2092	4225.99	52.4982	4225.99	22.5974	4225.99	102.528	4225.99	64.7728	4225.99	79.4508	4225.99	85.4572
4225.75	15.189	4225.75	52.4581	4225.75	22.586	4225.75	102.481	4225.75	64.7284	4225.75	79.4131	4225.75	85.4278
4225.51	15.1781	4225.51	52.4329	4225.51	22.5817	4225.51	102.437	4225.51	64.6812	4225.51	79.3787	4225.51	85.404
4225.27	15.1773	4225.27	52.4258	4225.27	22.5839	4225.27	102.4	4225.27	64.6377	4225.27	79.3526	4225.27	85.3899
4225.03	15.1859	4225.03	52.437	4225.03	22.5912	4225.03	102.373	4225.03	64.6041	4225.03	79.3389	4225.03	85.3882
4224.79	15.202	4224.79	52.4643	4224.79	22.6014	4224.79	102.357	4224.79	64.5846	4224.79	79.3393	4224.79	85.3996
4224.55	15.223	4224.55	52.5033	4224.55	22.6117	4224.55	102.352	4224.55	64.5815	4224.55	79.3536	4224.55	85.4226
4224.31	15.2456	4224.31	52.5478	4224.31	22.6195	4224.31	102.356	4224.31	64.5947	4224.31	79.3793	4224.31	85.454
4224.07	15.2669	4224.07	52.5912	4224.07	22.6227	4224.07	102.367	4224.07	64.6217	4224.07	79.4122	4224.07	85.4888
4223.82	15.2845	4223.82	52.6271	4223.82	22.6201	4223.82	102.38	4223.82	64.6583	4223.82	79.447	4223.82	85.5218
4223.58	15.297	4223.58	52.6501	4223.58	22.6115	4223.58	102.393	4223.58	64.6991	4223.58	79.4778	4223.58	85.5473
4223.34	15.3038	4223.34	52.6569	4223.34	22.598	4223.34	102.402	4223.34	64.738	4223.34	79.4998	4223.34	85.5607
4223.1	15.3056	4223.1	52.6463	4223.1	22.5815	4223.1	102.406	4223.1	64.7698	4223.1	79.5089	4223.1	85.5589
4222.86	15.304	4222.86	52.6198	4222.86	22.565	4222.86	102.403	4222.86	64.7903	4222.86	79.5037	4222.86	85.5411
4222.62	15.3008	4222.62	52.5812	4222.62	22.5514	4222.62	102.394	4222.62	64.7975	4222.62	79.4847	4222.62	85.5084
4222.38	15.2986	4222.38	52.5356	4222.38	22.5437	4222.38	102.38	4222.38	64.7913	4222.38	79.4548	4222.38	85.4642
4222.14	15.2992	4222.14	52.4896	4222.14	22.5441	4222.14	102.362	4222.14	64.7738	4222.14	79.4187	4222.14	85.4135
4221.9	15.3042	4221.9	52.4492	4221.9	22.5536	4221.9	102.345	4221.9	64.7488	4221.9	79.3825	4221.9	85.3623
4221.66	15.3141	4221.66	52.4198	4221.66	22.572	4221.66	102.33	4221.66	64.7213	4221.66	79.3524	4221.66	85.3167
4221.41	15.3286	4221.41	52.4049	4221.41	22.5978	4221.41	102.321	4221.41	64.6963	4221.41	79.3339	4221.41	85.2819
4221.17	15.3464	4221.17	52.4061	4221.17	22.6283	4221.17	102.319	4221.17	64.6783	4221.17	79.331	4221.17	85.2616
4220.93	15.3655	4220.93	52.4228	4220.93	22.6602	4220.93	102.326	4220.93	64.6707	4220.93	79.3457	4220.93	85.2576
4220.69	15.3838	4220.69	52.4521	4220.69	22.6897	4220.69	102.34	4220.69	64.675	4220.69	79.3771	4220.69	85.2696
4220.45	15.3989	4220.45	52.4898	4220.45	22.7134	4220.45	102.362	4220.45	64.6906	4220.45	79.4224	4220.45	85.295
4220.21	15.4093	4220.21	52.5306	4220.21	22.7286	4220.21	102.389	4220.21	64.7152	4220.21	79.4762	4220.21	85.3295
4219.97	15.4138	4219.97	52.5691	4219.97	22.7337	4219.97	102.419	4219.97	64.745	4219.97	79.5321	4219.97	85.3679
4219.73	15.4125	4219.73	52.6007	4219.73	22.7284	4219.73	102.448	4219.73	64.7752	4219.73	79.5829	4219.73	85.4045
4219.49	15.4063	4219.49	52.6217	4219.49	22.7142	4219.49	102.475	4219.49	64.8011	4219.49	79.6219	4219.49	85.4342
4219.24	15.3969	4219.24	52.6305	4219.24	22.6937	4219.24	102.495	4219.24	64.8183	4219.24	79.6437	4219.24	85.453
4219	15.3867	4219	52.6273	4219	22.6702	4219	102.509	4219	64.824	4219	79.645	4219	85.4586
4218.76	15.3784	4218.76	52.6141	4218.76	22.648	4218.76	102.515	4218.76	64.8172	4218.76	79.6252	4218.76	85.4507
4218.52	15.3744	4218.52	52.5944	4218.52	22.6308	4218.52	102.513	4218.52	64.7987	4218.52	79.5863	4218.52	85.431
4218.28	15.3766	4218.28	52.5725	4218.28	22.6219	4218.28	102.505	4218.28	64.7717	4218.28	79.5326	4218.28	85.4028
4218.04	15.3858	4218.04	52.5527	4218.04	22.623	4218.04	102.49	4218.04	64.7402	4218.04	79.4704	4218.04	85.3704
4217.8	15.4019	4217.8	52.5389	4217.8	22.6346	4217.8	102.471	4217.8	64.7094	4217.8	79.4065	4217.8	85.3384
4217.56	15.4236	4217.56	52.5337	4217.56	22.6556	4217.56	102.449	4217.56	64.6846	4217.56	79.3478	4217.56	85.3113
4217.32	15.4487	4217.32	52.538	4217.32	22.6834	4217.32	102.426	4217.32	64.6697	4217.32	79.3001	4217.32	85.2918
4217.08	15.4742	4217.08	52.5513	4217.08	22.7145	4217.08	102.403	4217.08	64.6678	4217.08	79.2674	4217.08	85.2819
4216.83	15.4971	4216.83	52.5713	4216.83	22.7446	4216.83	102.38	4216.83	64.6796	4216.83	79.2515	4216.83	85.2812
4216.59	15.5146	4216.59	52.5947	4216.59	22.7699	4216.59	102.357	4216.59	64.704	4216.59	79.2516	4216.59	85.288
4216.35	15.5244	4216.35	52.6175	4216.35	22.7868	4216.35	102.334	4216.35	64.7378	4216.35	79.2649	4216.35	85.2992
4216.11	15.5256	4216.11	52.6357	4216.11	22.7932	4216.11	102.312	4216.11	64.7765	4216.11	79.2871	4216.11	85.3111
4215.87	15.518	4215.87	52.6461	4215.87	22.7882	4215.87	102.289	4215.87	64.8144	4215.87	79.3126	4215.87	85.3196
4215.63	15.5031	4215.63	52.6464	4215.63	22.7727	4215.63	102.265	4215.63	64.8461	4215.63	79.3359	4215.63	85.3216
4215.39	15.483	4215.39	52.6361	4215.39	22.7489	4215.39	102.242	4215.39	64.8668	4215.39	79.3521	4215.39	85.3146
4215.15	15.4609	4215.15	52.616	4215.15	22.7203	4215.15	102.22	4215.15	64.8732	4215.15	79.358	4215.15	85.2981
4214.91	15.4404	4214.91	52.5886	4214.91	22.6912	4214.91	102.2	4214.91	64.8638	4214.91	79.352	4214.91	85.2731
4214.66	15.4246	4214.66	52.5575	4214.66	22.6659	4214.66	102.183	4214.66	64.8397	4214.66	79.3349	4214.66	85.2424
4214.42	15.4164	4214.42	52.5267	4214.42	22.6481	4214.42	102.17	4214.42	64.8039	4214.42	79.3091	4214.42	85.2096
4214.18	15.4176	4214.18	52.5003	4214.18	22.6406	4214.18	102.162	4214.18	64.761	4214.18	79.2789	4214.18	85.1794
4213.94	15.4286	4213.94	52.4817	4213.94	22.6447	4213.94	102.161	4213.94	64.7169	4213.94	79.249	4213.94	85.1559
4213.7	15.4488	4213.7	52.4731	4213.7	22.6598	4213.7	102.166	4213.7	64.6775	4213.7	79.2244	4213.7	85.1429
4213.46	15.4762	4213.46	52.4753	4213.46	22.6843	4213.46	102.176	4213.46	64.648	4213.46	79.2092	4213.46	85.1427
4213.22	15.5079	4213.22	52.4873	4213.22	22.7148	4213.22	102.191	4213.22	64.6323	4213.22	79.206	4213.22	85.1555
4212.98	15.5408	4212.98	52.5074	4212.98	22.7474	4212.98	102.209	4212.98	64.6324	4212.98	79.2159	4212.98	85.1803
4212.74	15.5716	4212.74	52.5323	4212.74	22.7781	4212.74	102.229	4212.74	64.6482	4212.74	79.2378	4212.74	85.2143
4212.5	15.5973	4212.5	52.5585	4212.5	22.803	4212.5	102.248	4212.5	64.6774	4212.5	79.2692	4212.5	85.2532
4212.25	15.616	4212.25	52.5826	4212.25	22.8193	4212.25	102.265	4212.25	64.7163	4212.25	79.306	4212.25	85.2926
4212.01	15.6267	4212.01	52.6018	4212.01	22.8252	4212.01	102.28	4212.01	64.7596	4212.01	79.3439	4212.01	85.3278
4211.77	15.6293	4211.77	52.6143	4211.77	22.8206	4211.77	102.292	4211.77	64.802	4211.77	79.3779	4211.77	85.355
4211.53	15.625	4211.53	52.6192	4211.53	22.8067	4211.53	102.3	4211.53	64.838	4211.53	79.4046	4211.53	85.3714
4211.29	15.6158	4211.29	52.6178	4211.29	22.7861	4211.29	102.307	4211.29	64.8639	4211.29	79.4211	4211.29	85.3765
4211.05	15.6041	4211.05	52.6118	4211.05	22.762	4211.05	102.313	4211.05	64.8772	4211.05	79.4269	4211.05	85.3711
4210.81	15.5923	4210.81	52.6038	4210.81	22.7381	4210.81	102.319	4210.81	64.8772	4210.81	79.4227	4210.81	85.3577
4210.57	15.5827	4210.57	52.597	4210.57	22.7176	4210.57	102.328	4210.57	64.8653	4210.57	79.4112	4210.57	85.34
4210.33	15.577	4210.33	52.5939	4210.33	22.7033	4210.33	102.341	4210.33	64.8448	4210.33	79.3961	4210.33	85.3224
4210.08	15.5759	4210.08	52.5967	4210.08	22.6965	4210.08	102.357	4210.08	64.8197	4210.08	79.3813	4210.08	85.3088
4209.84	15.5793	4209.84	52.6063	4209.84	22.6972	4209.84	102.378	4209.84	64.7948	4209.84	79.3709	4209.84	85.3027
4209.6	15.5864	4209.6	52.6222	4209.6	22.7043	4209.6	102.401	4209.6	64.7742	4209.6	79.3679	4209.6	85.3059
4209.36	15.5955	4209.36	52.6429	4209.36	22.7155	4209.36	102.426	4209.36	64.7612	4209.36	79.3738	4209.36	85.3184
4209.12	15.6047	4209.12	52.6658	4209.12	22.7277	4209.12	102.45	4209.12	64.7579	4209.12	79.3886	4209.12	85.3388
4208.88	15.6123	4208.88	52.6877	4208.88	22.7379	4208.88	102.47	4208.88	64.7643	4208.88	79.4105	4208.88	85.3639
4208.64	15.6169	4208.64	52.7055	4208.64	22.7433	4208.64	102.486	4208.64	64.779	4208.64	79.4364	4208.64	85.3895
4208.4	15.6175	4208.4	52.7163	4208.4	22.742	4208.4	102.495	4208.4	64.7992	4208.4	79.4619	4208.4	85.4111
4208.16	15.614	4208.16	52.7182	4208.16	22.7333	4208.16	102.495	4208.16	64.821	4208.16	79.4827	4208.16	85.4244
4207.92	15.6072	4207.92	52.7106	4207.92	22.7175	4207.92	102.487	4207.92	64.8404	4207.92	79.4946	4207.92	85.4262
4207.67	15.5982	4207.67	52.6943	4207.67	22.6967	4207.67	102.473	4207.67	64.8537	4207.67	79.4946	4207.67	85.4148
4207.43	15.5888	4207.43	52.6713	4207.43	22.6736	4207.43	102.452	4207.43	64.858	4207.43	79.4813	4207.43	85.3905
4207.19	15.5808	4207.19	52.6446	4207.19	22.6518	4207.19	102.429	4207.19	64.8521	4207.19	79.455	4207.19	85.3556
4206.95	15.5757	4206.95	52.618	4206.95	22.6348	4206.95	102.405	4206.95	64.8363	4206.95	79.4182	4206.95	85.3139
4206.71	15.5748	4206.71	52.5951	4206.71	22.6259	4206.71	102.384	4206.71	64.8125	4206.71	79.3745	4206.71	85.2706
4206.47	15.5784	4206.47	52.5789	4206.47	22.6272	4206.47	102.368	4206.47	64.7839	4206.47	79.329	4206.47	85.2311
4206.23	15.5862	4206.23	52.5716	4206.23	22.6397	4206.23	102.358	4206.23	64.7545	4206.23	79.2868	4206.23	85.2003
4205.99	15.5971	4205.99	52.5737	4205.99	22.6627	4205.99	102.356	4205.99	64.7284	4205.99	79.2526	4205.99	85.1823
4205.75	15.6097	4205.75	52.5846	4205.75	22.6942	4205.75	102.359	4205.75	64.7095	4205.75	79.23	4205.75	85.179
4205.5	15.6221	4205.5	52.602	4205.5	22.7313	4205.5	102.368	4205.5	64.7003	4205.5	79.2209	4205.5	85.1905
4205.26	15.6326	4205.26	52.6227	4205.26	22.77	4205.26	102.379	4205.26	64.7021	4205.26	79.2253	4205.26	85.2146
4205.02	15.64	4205.02	52.6432	4205.02	22.8063	4205.02	102.39	4205.02	64.7145	4205.02	79.2414	4205.02	85.2473
4204.78	15.6435	4204.78	52.6598	4204.78	22.8365	4204.78	102.397	4204.78	64.7358	4204.78	79.2657	4204.78	85.2833
4204.54	15.6435	4204.54	52.6696	4204.54	22.8578	4204.54	102.399	4204.54	64.7627	4204.54	79.2937	4204.54	85.317
4204.3	15.641	4204.3	52.6707	4204.3	22.8684	4204.3	102.393	4204.3	64.7914	4204.3	79.3204	4204.3	85.3426
4204.06	15.6375	4204.06	52.6626	4204.06	22.8681	4204.06	102.378	4204.06	64.8179	4204.06	79.3414	4204.06	85.356
4203.82	15.6351	4203.82	52.6465	4203.82	22.858	4203.82	102.355	4203.82	64.8384	4203.82	79.3532	4203.82	85.3542
4203.58	15.6359	4203.58	52.6247	4203.58	22.8403	4203.58	102.325	4203.58	64.8503	4203.58	79.3538	4203.58	85.3371
4203.33	15.6417	4203.33	52.6009	4203.33	22.8183	4203.33	102.29	4203.33	64.8525	4203.33	79.3431	4203.33	85.3062
4203.09	15.6535	4203.09	52.5792	4203.09	22.7953	4203.09	102.254	4203.09	64.8449	4203.09	79.3232	4203.09	85.2656
4202.85	15.6715	4202.85	52.5634	4202.85	22.7748	4202.85	102.218	4202.85	64.8296	4202.85	79.2974	4202.85	85.2204
4202.61	15.6944	4202.61	52.5568	4202.61	22.7593	4202.61	102.187	4202.61	64.8092	4202.61	79.2701	4202.61	85.1769
4202.37	15.7203	4202.37	52.5613	4202.37	22.7503	4202.37	102.162	4202.37	64.7875	4202.37	79.2463	4202.37	85.1406
4202.13	15.7463	4202.13	52.5774	4202.13	22.7483	4202.13	102.146	4202.13	64.7679	4202.13	79.2303	4202.13	85.1162
4201.89	15.769	4201.89	52.6035	4201.89	22.7523	4201.89	102.137	4201.89	64.7536	4201.89	79.2254	4201.89	85.1068
4201.65	15.7852	4201.65	52.6369	4201.65	22.7604	4201.65	102.137	4201.65	64.7468	4201.65	79.2333	4201.65	85.113
4201.41	15.7922	4201.41	52.6738	4201.41	22.7703	4201.41	102.142	4201.41	64.7482	4201.41	79.2538	4201.41	85.1333
4201.17	15.7884	4201.17	52.7094	4201.17	22.7791	4201.17	102.152	4201.17	64.7572	4201.17	79.2848	4201.17	85.1639
4200.92	15.7734	4200.92	52.7396	4200.92	22.7846	4200.92	102.164	4200.92	64.772	4200.92	79.3226	4200.92	85.1999
4200.68	15.7485	4200.68	52.7605	4200.68	22.7851	4200.68	102.175	4200.68	64.7893	4200.68	79.3626	4200.68	85.2351
4200.44	15.7161	4200.44	52.7697	4200.44	22.7799	4200.44	102.185	4200.44	64.806	4200.44	79.3998	4200.44	85.2638
4200.2	15.6802	4200.2	52.7663	4200.2	22.7695	4200.2	102.191	4200.2	64.8185	4200.2	79.4294	4200.2	85.2808
4199.96	15.6453	4199.96	52.7514	4199.96	22.7556	4199.96	102.194	4199.96	64.8241	4199.96	79.4479	4199.96	85.283
4199.72	15.6163	4199.72	52.7273	4199.72	22.7408	4199.72	102.195	4199.72	64.8211	4199.72	79.4531	4199.72	85.2693
4199.48	15.5973	4199.48	52.6982	4199.48	22.7279	4199.48	102.193	4199.48	64.8092	4199.48	79.445	4199.48	85.2408
4199.24	15.5919	4199.24	52.6686	4199.24	22.7201	4199.24	102.192	4199.24	64.7897	4199.24	79.4255	4199.24	85.2011
4199	15.6016	4199	52.643	4199	22.7196	4199	102.192	4199	64.7652	4199	79.3978	4199	85.1553
4198.75	15.6263	4198.75	52.6256	4198.75	22.7281	4198.75	102.195	4198.75	64.7394	4198.75	79.3664	4198.75	85.1094
4198.51	15.6639	4198.51	52.619	4198.51	22.7456	4198.51	102.202	4198.51	64.7163	4198.51	79.3363	4198.51	85.0698
4198.27	15.7106	4198.27	52.6244	4198.27	22.7711	4198.27	102.213	4198.27	64.6996	4198.27	79.3119	4198.27	85.0415
4198.03	15.7614	4198.03	52.641	4198.03	22.8021	4198.03	102.227	4198.03	64.6926	4198.03	79.2965	4198.03	85.0282
4197.79	15.8105	4197.79	52.6666	4197.79	22.8353	4197.79	102.243	4197.79	64.697	4197.79	79.2921	4197.79	85.0316
4197.55	15.8524	4197.55	52.6974	4197.55	22.8668	4197.55	102.26	4197.55	64.7132	4197.55	79.2986	4197.55	85.0507
4197.31	15.8824	4197.31	52.7292	4197.31	22.8928	4197.31	102.274	4197.31	64.7397	4197.31	79.3142	4197.31	85.0828
4197.07	15.8971	4197.07	52.7573	4197.07	22.9102	4197.07	102.285	4197.07	64.7739	4197.07	79.3357	4197.07	85.1231
4196.83	15.895	4196.83	52.7778	4196.83	22.9166	4196.83	102.291	4196.83	64.8118	4196.83	79.3588	4196.83	85.166
4196.59	15.8764	4196.59	52.7878	4196.59	22.9114	4196.59	102.29	4196.59	64.8491	4196.59	79.3787	4196.59	85.2054
4196.34	15.8437	4196.34	52.7858	4196.34	22.8952	4196.34	102.284	4196.34	64.8815	4196.34	79.3913	4196.34	85.2361
4196.1	15.8008	4196.1	52.7721	4196.1	22.8703	4196.1	102.272	4196.1	64.905	4196.1	79.3931	4196.1	85.254
4195.86	15.7527	4195.86	52.7489	4195.86	22.8403	4195.86	102.257	4195.86	64.9173	4195.86	79.3831	4195.86	85.2573
4195.62	15.7052	4195.62	52.7194	4195.62	22.8092	4195.62	102.242	4195.62	64.9172	4195.62	79.3611	4195.62	85.2459
4195.38	15.6633	4195.38	52.6877	4195.38	22.7816	4195.38	102.227	4195.38	64.9053	4195.38	79.3291	4195.38	85.2222
4195.14	15.6316	4195.14	52.658	4195.14	22.7611	4195.14	102.217	4195.14	64.8837	4195.14	79.2909	4195.14	85.19
4194.9	15.6131	4194.9	52.6342	4194.9	22.7508	4194.9	102.211	4194.9	64.8557	4194.9	79.2509	4194.9	85.1545
4194.66	15.6089	4194.66	52.619	4194.66	22.752	4194.66	102.211	4194.66	64.8251	4194.66	79.2139	4194.66	85.1207
4194.42	15.6182	4194.42	52.6137	4194.42	22.7644	4194.42	102.217	4194.42	64.7958	4194.42	79.1843	4194.42	85.0936
4194.17	15.6389	4194.17	52.6181	4194.17	22.7864	4194.17	102.226	4194.17	64.7712	4194.17	79.1653	4194.17	85.0764
4193.93	15.6672	4193.93	52.6303	4193.93	22.8147	4193.93	102.237	4193.93	64.7534	4193.93	79.1586	4193.93	85.0709
4193.69	15.699	4193.69	52.6474	4193.69	22.8454	4193.69	102.246	4193.69	64.7438	4193.69	79.164	4193.69	85.0768
4193.45	15.73	4193.45	52.6659	4193.45	22.8743	4193.45	102.252	4193.45	64.7418	4193.45	79.1795	4193.45	85.092
4193.21	15.7567	4193.21	52.6819	4193.21	22.8973	4193.21	102.251	4193.21	64.7459	4193.21	79.2019	4193.21	85.1127
4192.97	15.7764	4192.97	52.6925	4192.97	22.9114	4192.97	102.243	4192.97	64.7536	4192.97	79.2267	4192.97	85.1344
4192.73	15.7879	4192.73	52.6956	4192.73	22.9148	4192.73	102.226	4192.73	64.7621	4192.73	79.2496	4192.73	85.1525
4192.49	15.7915	4192.49	52.6903	4192.49	22.9075	4192.49	102.202	4192.49	64.7686	4192.49	79.2664	4192.49	85.1629
4192.25	15.7888	4192.25	52.6776	4192.25	22.8908	4192.25	102.173	4192.25	64.7708	4192.25	79.2741	4192.25	85.1627
4192.01	15.7821	4192.01	52.6598	4192.01	22.8675	4192.01	102.141	4192.01	64.7676	4192.01	79.2714	4192.01	85.1508
4191.76	15.7747	4191.76	52.64	4191.76	22.8418	4191.76	102.112	4191.76	64.7591	4191.76	79.2588	4191.76	85.1283
4191.52	15.7696	4191.52	52.6222	4191.52	22.8178	4191.52	102.088	4191.52	64.7464	4191.52	79.2384	4191.52	85.0976
4191.28	15.7691	4191.28	52.6102	4191.28	22.7997	4191.28	102.073	4191.28	64.7318	4191.28	79.214	4191.28	85.0628
4191.04	15.775	4191.04	52.6068	4191.04	22.7911	4191.04	102.069	4191.04	64.7185	4191.04	79.1899	4191.04	85.0289
4190.8	15.7873	4190.8	52.6138	4190.8	22.7938	4190.8	102.077	4190.8	64.7094	4190.8	79.1709	4190.8	85.0005
4190.56	15.8052	4190.56	52.6314	4190.56	22.8086	4190.56	102.096	4190.56	64.7072	4190.56	79.1609	4190.56	84.9817
4190.32	15.8264	4190.32	52.658	4190.32	22.8342	4190.32	102.124	4190.32	64.7135	4190.32	79.1627	4190.32	84.9751
4190.08	15.8483	4190.08	52.6907	4190.08	22.868	4190.08	102.157	4190.08	64.7289	4190.08	79.1773	4190.08	84.9813
4189.84	15.8675	4189.84	52.7256	4189.84	22.9064	4189.84	102.191	4189.84	64.7523	4189.84	79.2039	4189.84	84.9992
4189.59	15.8814	4189.59	52.7581	4189.59	22.9448	4189.59	102.221	4189.59	64.7814	4189.59	79.2397	4189.59	85.0256
4189.35	15.8879	4189.35	52.784	4189.35	22.9788	4189.35	102.242	4189.35	64.8128	4189.35	79.2807	4189.35	85.0562
4189.11	15.8859	4189.11	52.7999	4189.11	23.0046	4189.11	102.252	4189.11	64.8426	4189.11	79.3218	4189.11	85.0857
4188.87	15.876	4188.87	52.8038	4188.87	23.0191	4188.87	102.248	4188.87	64.8666	4188.87	79.3579	4188.87	85.1091
4188.63	15.8599	4188.63	52.7953	4188.63	23.0209	4188.63	102.231	4188.63	64.8816	4188.63	79.3844	4188.63	85.122
4188.39	15.8405	4188.39	52.776	4188.39	23.01	4188.39	102.202	4188.39	64.8851	4188.39	79.398	4188.39	85.1215
4188.15	15.8214	4188.15	52.7494	4188.15	22.9879	4188.15	102.166	4188.15	64.8765	4188.15	79.3972	4188.15	85.1071
4187.91	15.8064	4187.91	52.7198	4187.91	22.9574	4187.91	102.126	4187.91	64.8569	4187.91	79.3826	4187.91	85.08
4187.67	15.7993	4187.67	52.6924	4187.67	22.9223	4187.67	102.088	4187.67	64.829	4187.67	79.3567	4187.67	85.0435
4187.43	15.8025	4187.43	52.6722	4187.43	22.8864	4187.43	102.058	4187.43	64.7968	4187.43	79.3237	4187.43	85.0026
4187.18	15.8176	4187.18	52.6634	4187.18	22.8536	4187.18	102.04	4187.18	64.7651	4187.18	79.2887	4187.18	84.9631
4186.94	15.8443	4186.94	52.6683	4186.94	22.827	4186.94	102.038	4186.94	64.7386	4186.94	79.257	4186.94	84.9305
4186.7	15.8806	4186.7	52.6878	4186.7	22.8084	4186.7	102.051	4186.7	64.7217	4186.7	79.2335	4186.7	84.9098
4186.46	15.9236	4186.46	52.7203	4186.46	22.7988	4186.46	102.079	4186.46	64.7172	4186.46	79.2215	4186.46	84.9043
4186.22	15.9689	4186.22	52.7624	4186.22	22.7976	4186.22	102.119	4186.22	64.7263	4186.22	79.2227	4186.22	84.9151
4185.98	16.0121	4185.98	52.8095	4185.98	22.8033	4185.98	102.166	4185.98	64.7482	4185.98	79.2367	4185.98	84.9414
4185.74	16.0487	4185.74	52.8558	4185.74	22.8138	4185.74	102.215	4185.74	64.7804	4185.74	79.2611	4185.74	84.9799
4185.5	16.0754	4185.5	52.8957	4185.5	22.8264	4185.5	102.259	4185.5	64.8188	4185.5	79.2921	4185.5	85.0259
4185.26	16.0896	4185.26	52.9243	4185.26	22.8388	4185.26	102.293	4185.26	64.8582	4185.26	79.3244	4185.26	85.0738
4185.01	16.0909	4185.01	52.9379	4185.01	22.8491	4185.01	102.314	4185.01	64.8932	4185.01	79.353	4185.01	85.1174
4184.77	16.0801	4184.77	52.9347	4184.77	22.856	4184.77	102.318	4184.77	64.919	4184.77	79.3728	4184.77	85.1515
4184.53	16.0595	4184.53	52.9152	4184.53	22.8592	4184.53	102.306	4184.53	64.9318	4184.53	79.3805	4184.53	85.1719
4184.29	16.0329	4184.29	52.8819	4184.29	22.8593	4184.29	102.278	4184.29	64.9294	4184.29	79.3741	4184.29	85.1767
4184.05	16.0044	4184.05	52.8389	4184.05	22.8575	4184.05	102.238	4184.05	64.912	4184.05	79.3541	4184.05	85.1659
4183.81	15.9784	4183.81	52.7916	4183.81	22.8555	4183.81	102.192	4183.81	64.8815	4183.81	79.3226	4183.81	85.1417
4183.57	15.9586	4183.57	52.7459	4183.57	22.8549	4183.57	102.144	4183.57	64.8419	4183.57	79.2839	4183.57	85.1081
4183.33	15.9479	4183.33	52.707	4183.33	22.8574	4183.33	102.101	4183.33	64.7981	4183.33	79.243	4183.33	85.0704
4183.09	15.9476	4183.09	52.6792	4183.09	22.8638	4183.09	102.065	4183.09	64.7558	4183.09	79.2056	4183.09	85.0339
4182.84	15.9575	4182.84	52.665	4182.84	22.8742	4182.84	102.041	4182.84	64.7204	4182.84	79.1765	4182.84	85.0037
4182.6	15.976	4182.6	52.6648	4182.6	22.8879	4182.6	102.029	4182.6	64.6961	4182.6	79.1596	4182.6	84.9837
4182.36	16.0004	4182.36	52.6773	4182.36	22.9038	4182.36	102.028	4182.36	64.6855	4182.36	79.1569	4182.36	84.9759
4182.12	16.0272	4182.12	52.6994	4182.12	22.9198	4182.12	102.037	4182.12	64.6894	4182.12	79.1683	4182.12	84.9805
4181.88	16.0527	4181.88	52.7267	4181.88	22.9341	4181.88	102.051	4181.88	64.7066	4181.88	79.1917	4181.88	84.9959
4181.64	16.0738	4181.64	52.7544	4181.64	22.9447	4181.64	102.066	4181.64	64.7341	4181.64	79.2233	4181.64	85.0186
4181.4	16.0881	4181.4	52.778	4181.4	22.9502	4181.4	102.078	4181.4	64.7674	4181.4	79.2583	4181.4	85.0445
4181.16	16.0944	4181.16	52.7938	4181.16	22.9499	4181.16	102.084	4181.16	64.8015	4181.16	79.2911	4181.16	85.0688
4180.92	16.0929	4180.92	52.7993	4180.92	22.9439	4180.92	102.081	4180.92	64.8313	4180.92	79.3167	4180.92	85.0873
4180.68	16.0848	4180.68	52.794	4180.68	22.9334	4180.68	102.068	4180.68	64.8528	4180.68	79.3312	4180.68	85.0972
4180.43	16.0728	4180.43	52.779	4180.43	22.9199	4180.43	102.048	4180.43	64.8626	4180.43	79.3323	4180.43	85.0963
4180.19	16.0598	4180.19	52.757	4180.19	22.9056	4180.19	102.021	4180.19	64.8599	4180.19	79.3198	4180.19	85.0853
4179.95	16.049	4179.95	52.7319	4179.95	22.8929	4179.95	101.992	4179.95	64.8452	4179.95	79.2955	4179.95	85.066
4179.71	16.0432	4179.71	52.7078	4179.71	22.8838	4179.71	101.966	4179.71	64.8212	4179.71	79.263	4179.71	85.0419
4179.47	16.0445	4179.47	52.689	4179.47	22.8799	4179.47	101.946	4179.47	64.7917	4179.47	79.2271	4179.47	85.0173
4179.23	16.0537	4179.23	52.6786	4179.23	22.8816	4179.23	101.936	4179.23	64.7612	4179.23	79.193	4179.23	84.9964
4178.99	16.0704	4178.99	52.6786	4178.99	22.8886	4178.99	101.938	4178.99	64.7345	4178.99	79.1659	4178.99	84.983
4178.75	16.0929	4178.75	52.6893	4178.75	22.8999	4178.75	101.951	4178.75	64.7155	4178.75	79.1496	4178.75	84.9797
4178.51	16.1186	4178.51	52.7096	4178.51	22.9134	4178.51	101.976	4178.51	64.7069	4178.51	79.1463	4178.51	84.9872
4178.26	16.1444	4178.26	52.7368	4178.26	22.9267	4178.26	102.008	4178.26	64.7098	4178.26	79.1565	4178.26	85.0047
4178.02	16.1671	4178.02	52.7673	4178.02	22.9377	4178.02	102.043	4178.02	64.7237	4178.02	79.1786	4178.02	85.0295
4177.78	16.1839	4177.78	52.7972	4177.78	22.9441	4177.78	102.076	4177.78	64.7464	4177.78	79.2094	4177.78	85.0577
4177.54	16.1926	4177.54	52.8227	4177.54	22.9447	4177.54	102.102	4177.54	64.7745	4177.54	79.2444	4177.54	85.0847
4177.3	16.1924	4177.3	52.8407	4177.3	22.9389	4177.3	102.118	4177.3	64.804	4177.3	79.2786	4177.3	85.1057
4177.06	16.1836	4177.06	52.8494	4177.06	22.9275	4177.06	102.121	4177.06	64.8305	4177.06	79.3072	4177.06	85.1167
4176.82	16.1675	4176.82	52.8484	4176.82	22.9119	4176.82	102.109	4176.82	64.8505	4176.82	79.3264	4176.82	85.1151
4176.58	16.1465	4176.58	52.8387	4176.58	22.8944	4176.58	102.084	4176.58	64.8612	4176.58	79.3336	4176.58	85.1
4176.34	16.1237	4176.34	52.8227	4176.34	22.878	4176.34	102.049	4176.34	64.8614	4176.34	79.3283	4176.34	85.0723
4176.1	16.102	4176.1	52.8035	4176.1	22.8654	4176.1	102.009	4176.1	64.8514	4176.1	79.3117	4176.1	85.035
4175.85	16.0844	4175.85	52.7848	4175.85	22.859	4175.85	101.968	4175.85	64.8332	4175.85	79.2867	4175.85	84.9925
4175.61	16.0728	4175.61	52.7697	4175.61	22.8606	4175.61	101.931	4175.61	64.8095	4175.61	79.2574	4175.61	84.9498
4175.37	16.0683	4175.37	52.7607	4175.37	22.8708	4175.37	101.905	4175.37	64.7841	4175.37	79.2281	4175.37	84.9121
4175.13	16.071	4175.13	52.7592	4175.13	22.8889	4175.13	101.891	4175.13	64.7605	4175.13	79.2034	4175.13	84.8839
4174.89	16.0795	4174.89	52.7651	4174.89	22.9133	4174.89	101.893	4174.89	64.742	4174.89	79.1865	4174.89	84.8681
4174.65	16.092	4174.65	52.7768	4174.65	22.9414	4174.65	101.909	4174.65	64.7308	4174.65	79.1798	4174.65	84.8662
4174.41	16.1059	4174.41	52.792	4174.41	22.9702	4174.41	101.938	4174.41	64.7278	4174.41	79.1835	4174.41	84.8772
4174.17	16.1188	4174.17	52.8075	4174.17	22.9964	4174.17	101.976	4174.17	64.7326	4174.17	79.1965	4174.17	84.8987
4173.93	16.1285	4173.93	52.8199	4173.93	23.0172	4173.93	102.018	4173.93	64.7438	4173.93	79.2162	4173.93	84.9268
4173.68	16.1337	4173.68	52.8263	4173.68	23.0303	4173.68	102.058	4173.68	64.7588	4173.68	79.239	4173.68	84.9566
4173.44	16.1337	4173.44	52.8247	4173.44	23.0345	4173.44	102.092	4173.44	64.7749	4173.44	79.261	4173.44	84.9832
4173.2	16.1293	4173.2	52.8144	4173.2	23.0299	4173.2	102.116	4173.2	64.7893	4173.2	79.2784	4173.2	85.0023
4172.96	16.1219	4172.96	52.7959	4172.96	23.0177	4172.96	102.127	4172.96	64.7995	4172.96	79.2886	4172.96	85.0109
4172.72	16.1137	4172.72	52.7713	4172.72	22.9999	4172.72	102.123	4172.72	64.8044	4172.72	79.2901	4172.72	85.0075
4172.48	16.1074	4172.48	52.7436	4172.48	22.9794	4172.48	102.107	4172.48	64.8034	4172.48	79.283	4172.48	84.9929
4172.24	16.1053	4172.24	52.7165	4172.24	22.9593	4172.24	102.08	4172.24	64.7977	4172.24	79.2689	4172.24	84.9694
4172	16.1095	4172	52.6936	4172	22.9426	4172	102.046	4172	64.7888	4172	79.251	4172	84.9409
4171.76	16.1213	4171.76	52.6782	4171.76	22.9314	4171.76	102.01	4171.76	64.7792	4171.76	79.2327	4171.76	84.912
4171.52	16.1405	4171.52	52.6722	4171.52	22.9272	4171.52	101.975	4171.52	64.7713	4171.52	79.2179	4171.52	84.8873
4171.27	16.1661	4171.27	52.6763	4171.27	22.9302	4171.27	101.947	4171.27	64.7672	4171.27	79.2098	4171.27	84.8709
4171.03	16.196	4171.03	52.6898	4171.03	22.9395	4171.03	101.926	4171.03	64.7681	4171.03	79.2104	4171.03	84.8654
4170.79	16.2273	4170.79	52.7104	4170.79	22.9533	4170.79	101.915	4170.79	64.7742	4170.79	79.2204	4170.79	84.8717
4170.55	16.2568	4170.55	52.7348	4170.55	22.9691	4170.55	101.913	4170.55	64.7843	4170.55	79.2384	4170.55	84.8887
4170.31	16.2813	4170.31	52.7591	4170.31	22.9841	4170.31	101.917	4170.31	64.7965	4170.31	79.2617	4170.31	84.9137
4170.07	16.2984	4170.07	52.7797	4170.07	22.996	4170.07	101.924	4170.07	64.8076	4170.07	79.2864	4170.07	84.9425
4169.83	16.3064	4169.83	52.7932	4169.83	23.0025	4169.83	101.932	4169.83	64.8146	4169.83	79.3079	4169.83	84.9701
4169.59	16.3048	4169.59	52.7976	4169.59	23.0025	4169.59	101.938	4169.59	64.8146	4169.59	79.3215	4169.59	84.9918
4169.35	16.2944	4169.35	52.7923	4169.35	22.9959	4169.35	101.937	4169.35	64.8054	4169.35	79.3237	4169.35	85.0033
4169.1	16.277	4169.1	52.7782	4169.1	22.9835	4169.1	101.93	4169.1	64.786	4169.1	79.3119	4169.1	85.0017
4168.86	16.2555	4168.86	52.7579	4168.86	22.9671	4168.86	101.915	4168.86	64.7573	4168.86	79.2858	4168.86	84.9863
4168.62	16.233	4168.62	52.7348	4168.62	22.9491	4168.62	101.893	4168.62	64.7214	4168.62	79.2469	4168.62	84.9581
4168.38	16.2129	4168.38	52.7132	4168.38	22.932	4168.38	101.869	4168.38	64.6821	4168.38	79.1989	4168.38	84.9203
4168.14	16.1981	4168.14	52.6972	4168.14	22.9184	4168.14	101.844	4168.14	64.644	4168.14	79.1466	4168.14	84.8771
4167.9	16.1906	4167.9	52.6902	4167.9	22.9102	4167.9	101.823	4167.9	64.6121	4167.9	79.0961	4167.9	84.8342
4167.66	16.1914	4167.66	52.6944	4167.66	22.9084	4167.66	101.808	4167.66	64.5908	4167.66	79.0531	4167.66	84.7968
4167.42	16.2004	4167.42	52.7103	4167.42	22.9131	4167.42	101.804	4167.42	64.5838	4167.42	79.0228	4167.42	84.7697
4167.18	16.2162	4167.18	52.7368	4167.18	22.9236	4167.18	101.812	4167.18	64.5928	4167.18	79.0088	4167.18	84.7561
4166.94	16.2366	4166.94	52.7709	4166.94	22.9382	4166.94	101.832	4166.94	64.6178	4166.94	79.0127	4166.94	84.7572
4166.69	16.2588	4166.69	52.8088	4166.69	22.9547	4166.69	101.862	4166.69	64.6568	4166.69	79.0337	4166.69	84.7725
4166.45	16.2798	4166.45	52.8456	4166.45	22.9706	4166.45	101.899	4166.45	64.7057	4166.45	79.0691	4166.45	84.7993
4166.21	16.2972	4166.21	52.8767	4166.21	22.9839	4166.21	101.941	4166.21	64.7593	4166.21	79.1142	4166.21	84.8334
4165.97	16.309	4165.97	52.898	4165.97	22.9929	4165.97	101.983	4165.97	64.8118	4165.97	79.1634	4165.97	84.8697
4165.73	16.3143	4165.73	52.9067	4165.73	22.9967	4165.73	102.02	4165.73	64.8571	4165.73	79.2106	4165.73	84.9028
4165.49	16.3131	4165.49	52.9015	4165.49	22.9953	4165.49	102.049	4165.49	64.8902	4165.49	79.2501	4165.49	84.9282
4165.25	16.3065	4165.25	52.8831	4165.25	22.9896	4165.25	102.067	4165.25	64.9074	4165.25	79.2772	4165.25	84.942
4165.01	16.2962	4165.01	52.8542	4165.01	22.9814	4165.01	102.074	4165.01	64.9075	4165.01	79.2897	4165.01	84.9428
4164.77	16.2845	4164.77	52.8186	4164.77	22.9728	4164.77	102.069	4164.77	64.891	4164.77	79.287	4164.77	84.9309
4164.52	16.274	4164.52	52.7813	4164.52	22.9661	4164.52	102.054	4164.52	64.861	4164.52	79.2708	4164.52	84.9084
4164.28	16.2666	4164.28	52.7473	4164.28	22.9632	4164.28	102.033	4164.28	64.822	4164.28	79.2449	4164.28	84.8791
4164.04	16.2641	4164.04	52.7215	4164.04	22.9657	4164.04	102.008	4164.04	64.7798	4164.04	79.2142	4164.04	84.8478
4163.8	16.267	4163.8	52.7072	4163.8	22.9741	4163.8	101.984	4163.8	64.7403	4163.8	79.1843	4163.8	84.8196
4163.56	16.2752	4163.56	52.7064	4163.56	22.9881	4163.56	101.964	4163.56	64.709	4163.56	79.1605	4163.56	84.7987
4163.32	16.2876	4163.32	52.719	4163.32	23.0066	4163.32	101.95	4163.32	64.6898	4163.32	79.1471	4163.32	84.7886
4163.08	16.3026	4163.08	52.7434	4163.08	23.0275	4163.08	101.943	4163.08	64.685	4163.08	79.1465	4163.08	84.7906
4162.84	16.3181	4162.84	52.7761	4162.84	23.0485	4162.84	101.945	4162.84	64.6944	4162.84	79.1594	4162.84	84.8043
4162.6	16.3321	4162.6	52.8129	4162.6	23.0674	4162.6	101.952	4162.6	64.716	4162.6	79.1844	4162.6	84.8276
4162.35	16.3429	4162.35	52.849	4162.35	23.082	4162.35	101.964	4162.35	64.7461	4162.35	79.2182	4162.35	84.8567
4162.11	16.3495	4162.11	52.8799	4162.11	23.0909	4162.11	101.977	4162.11	64.7796	4162.11	79.2564	4162.11	84.887
4161.87	16.3515	4161.87	52.902	4161.87	23.0933	4161.87	101.989	4161.87	64.8111	4161.87	79.2939	4161.87	84.9136
4161.63	16.3495	4161.63	52.9131	4161.63	23.0895	4161.63	101.996	4161.63	64.8358	4161.63	79.3259	4161.63	84.9321
4161.39	16.3447	4161.39	52.9125	4161.39	23.0806	4161.39	101.996	4161.39	64.8497	4161.39	79.3483	4161.39	84.9393
4161.15	16.3388	4161.15	52.9011	4161.15	23.0684	4161.15	101.988	4161.15	64.8506	4161.15	79.3586	4161.15	84.9337
4160.91	16.3337	4160.91	52.8816	4160.91	23.055	4160.91	101.973	4160.91	64.8384	4160.91	79.356	4160.91	84.9155
4160.67	16.3312	4160.67	52.8573	4160.67	23.0425	4160.67	101.951	4160.67	64.815	4160.67	79.3418	4160.67	84.8869
4160.43	16.3323	4160.43	52.8323	4160.43	23.0329	4160.43	101.923	4160.43	64.7841	4160.43	79.3187	4160.43	84.8516
4160.19	16.3378	4160.19	52.8103	4160.19	23.0274	4160.19	101.893	4160.19	64.7504	4160.19	79.2908	4160.19	84.8141
4159.94	16.3472	4159.94	52.7945	4159.94	23.0264	4159.94	101.863	4159.94	64.719	4159.94	79.2626	4159.94	84.7792
4159.7	16.3595	4159.7	52.7867	4159.7	23.0295	4159.7	101.834	4159.7	64.6948	4159.7	79.2386	4159.7	84.7512
4159.46	16.3729	4159.46	52.7874	4159.46	23.0355	4159.46	101.81	4159.46	64.6815	4159.46	79.2222	4159.46	84.7332
4159.22	16.3854	4159.22	52.7955	4159.22	23.0427	4159.22	101.79	4159.22	64.6809	4159.22	79.2154	4159.22	84.727
4158.98	16.395	4158.98	52.8088	4158.98	23.049	4158.98	101.775	4158.98	64.6929	4158.98	79.2186	4158.98	84.7321
4158.74	16.4	4158.74	52.8243	4158.74	23.0527	4158.74	101.764	4158.74	64.7158	4158.74	79.2303	4158.74	84.7467
4158.5	16.3994	4158.5	52.8388	4158.5	23.0526	4158.5	101.755	4158.5	64.7457	4158.5	79.2477	4158.5	84.7675
4158.26	16.3934	4158.26	52.8492	4158.26	23.048	4158.26	101.747	4158.26	64.778	4158.26	79.2669	4158.26	84.7903
4158.02	16.3828	4158.02	52.8533	4158.02	23.0393	4158.02	101.739	4158.02	64.8074	4158.02	79.2836	4158.02	84.8109
4157.77	16.3695	4157.77	52.8502	4157.77	23.0278	4157.77	101.729	4157.77	64.8293	4157.77	79.2942	4157.77	84.8254
4157.53	16.3562	4157.53	52.8401	4157.53	23.0156	4157.53	101.717	4157.53	64.8398	4157.53	79.2955	4157.53	84.8309
4157.29	16.3456	4157.29	52.8247	4157.29	23.0053	4157.29	101.703	4157.29	64.8372	4157.29	79.2864	4157.29	84.8263
4157.05	16.3406	4157.05	52.8069	4157.05	22.9992	4157.05	101.689	4157.05	64.8214	4157.05	79.2674	4157.05	84.8121
4156.81	16.3434	4156.81	52.7899	4156.81	22.9999	4156.81	101.677	4156.81	64.7944	4156.81	79.2406	4156.81	84.7905
4156.57	16.3551	4156.57	52.7774	4156.57	23.0087	4156.57	101.668	4156.57	64.7602	4156.57	79.21	4156.57	84.7648
4156.33	16.3758	4156.33	52.7724	4156.33	23.026	4156.33	101.665	4156.33	64.7236	4156.33	79.1802	4156.33	84.7392
4156.09	16.4043	4156.09	52.7767	4156.09	23.051	4156.09	101.671	4156.09	64.69	4156.09	79.156	4156.09	84.7178
4155.85	16.4379	4155.85	52.7911	4155.85	23.0818	4155.85	101.685	4155.85	64.6643	4155.85	79.1421	4155.85	84.7044
4155.61	16.4734	4155.61	52.8146	4155.61	23.1152	4155.61	101.708	4155.61	64.6502	4155.61	79.1415	4155.61	84.7013
4155.36	16.5069	4155.36	52.845	4155.36	23.1477	4155.36	101.739	4155.36	64.6498	4155.36	79.1557	4155.36	84.7093
4155.12	16.5346	4155.12	52.8789	4155.12	23.1754	4155.12	101.775	4155.12	64.6631	4155.12	79.1842	4155.12	84.7277
4154.88	16.5534	4154.88	52.912	4154.88	23.1949	4154.88	101.814	4154.88	64.6879	4154.88	79.2244	4154.88	84.7539
4154.64	16.5611	4154.64	52.9404	4154.64	23.2037	4154.64	101.852	4154.64	64.7205	4154.64	79.2722	4154.64	84.7844
4154.4	16.5569	4154.4	52.9605	4154.4	23.2002	4154.4	101.885	4154.4	64.7559	4154.4	79.3222	4154.4	84.8149
4154.16	16.5418	4154.16	52.9696	4154.16	23.1847	4154.16	101.91	4154.16	64.7887	4154.16	79.3686	4154.16	84.8413
4153.92	16.5178	4153.92	52.9667	4153.92	23.1586	4153.92	101.925	4153.92	64.8138	4153.92	79.4059	4153.92	84.8598
4153.68	16.4884	4153.68	52.9525	4153.68	23.125	4153.68	101.928	4153.68	64.8272	4153.68	79.4299	4153.68	84.8681
4153.44	16.4579	4153.44	52.929	4153.44	23.0878	4153.44	101.92	4153.44	64.8268	4153.44	79.4378	4153.44	84.8657
4153.19	16.4307	4153.19	52.9	4153.19	23.0516	4153.19	101.901	4153.19	64.8125	4153.19	79.4293	4153.19	84.8534
4152.95	16.4109	4152.95	52.8697	4152.95	23.0208	4152.95	101.876	4152.95	64.7865	4152.95	79.4059	4152.95	84.8341
4152.71	16.4016	4152.71	52.8426	4152.71	22.9992	4152.71	101.848	4152.71	64.7525	4152.71	79.3712	4152.71	84.8116
4152.47	16.4045	4152.47	52.8227	4152.47	22.9892	4152.47	101.82	4152.47	64.7162	4152.47	79.3303	4152.47	84.7902
4152.23	16.4197	4152.23	52.813	4152.23	22.9921	4152.23	101.797	4152.23	64.683	4152.23	79.2887	4152.23	84.7743
4151.99	16.4457	4151.99	52.8149	4151.99	23.007	4151.99	101.782	4151.99	64.6586	4151.99	79.2518	4151.99	84.7672
4151.75	16.4794	4151.75	52.8281	4151.75	23.0319	4151.75	101.776	4151.75	64.6469	4151.75	79.2242	4151.75	84.7708
4151.51	16.5168	4151.51	52.8506	4151.51	23.0634	4151.51	101.781	4151.51	64.6506	4151.51	79.2088	4151.51	84.7853
4151.27	16.5534	4151.27	52.8791	4151.27	23.0973	4151.27	101.795	4151.27	64.6698	4151.27	79.2067	4151.27	84.8088
4151.03	16.5848	4151.03	52.9095	4151.03	23.1291	4151.03	101.817	4151.03	64.7027	4151.03	79.2168	4151.03	84.838
4150.78	16.6074	4150.78	52.9372	4150.78	23.1549	4150.78	101.843	4150.78	64.7452	4150.78	79.2364	4150.78	84.8682
4150.54	16.6189	4150.54	52.9581	4150.54	23.1715	4150.54	101.87	4150.54	64.7921	4150.54	79.2613	4150.54	84.8943
4150.3	16.6183	4150.3	52.9691	4150.3	23.177	4150.3	101.893	4150.3	64.8373	4150.3	79.2865	4150.3	84.9111
4150.06	16.6067	4150.06	52.9682	4150.06	23.171	4150.06	101.908	4150.06	64.875	4150.06	79.3071	4150.06	84.9146
4149.82	16.5862	4149.82	52.9555	4149.82	23.1547	4149.82	101.915	4149.82	64.9003	4149.82	79.3192	4149.82	84.9021
4149.58	16.5606	4149.58	52.9324	4149.58	23.1304	4149.58	101.909	4149.58	64.91	4149.58	79.3196	4149.58	84.8735
4149.34	16.5339	4149.34	52.902	4149.34	23.1016	4149.34	101.893	4149.34	64.9032	4149.34	79.3076	4149.34	84.8303
4149.1	16.5107	4149.1	52.8685	4149.1	23.0722	4149.1	101.866	4149.1	64.8811	4149.1	79.284	4149.1	84.7762
4148.86	16.4948	4148.86	52.8363	4148.86	23.0459	4148.86	101.832	4148.86	64.8474	4148.86	79.2517	4148.86	84.7167
4148.61	16.4891	4148.61	52.8098	4148.61	23.0259	4148.61	101.793	4148.61	64.807	4148.61	79.215	4148.61	84.6578
4148.37	16.4949	4148.37	52.7926	4148.37	23.0143	4148.37	101.754	4148.37	64.7659	4148.37	79.1786	4148.37	84.6056
4148.13	16.5121	4148.13	52.7869	4148.13	23.0118	4148.13	101.717	4148.13	64.73	4148.13	79.1477	4148.13	84.5654
4147.89	16.5389	4147.89	52.7933	4147.89	23.018	4147.89	101.687	4147.89	64.7044	4147.89	79.1265	4147.89	84.541
4147.65	16.5722	4147.65	52.811	4147.65	23.0312	4147.65	101.664	4147.65	64.6925	4147.65	79.1179	4147.65	84.534
4147.41	16.6084	4147.41	52.8375	4147.41	23.0488	4147.41	101.65	4147.41	64.6957	4147.41	79.1233	4147.41	84.544
4147.17	16.6431	4147.17	52.8695	4147.17	23.0679	4147.17	101.646	4147.17	64.7133	4147.17	79.1422	4147.17	84.5684
4146.93	16.6725	4146.93	52.9033	4146.93	23.0857	4146.93	101.649	4146.93	64.7424	4146.93	79.1722	4146.93	84.603
4146.69	16.6938	4146.69	52.9349	4146.69	23.0999	4146.69	101.658	4146.69	64.7786	4146.69	79.2099	4146.69	84.6425
4146.45	16.7049	4146.45	52.9612	4146.45	23.1089	4146.45	101.671	4146.45	64.8165	4146.45	79.2506	4146.45	84.6812
4146.2	16.7055	4146.2	52.9799	4146.2	23.1124	4146.2	101.685	4146.2	64.8506	4146.2	79.2896	4146.2	84.7142
4145.96	16.6967	4145.96	52.9899	4145.96	23.1112	4145.96	101.698	4145.96	64.8758	4145.96	79.3227	4145.96	84.7375
4145.72	16.6807	4145.72	52.9917	4145.72	23.107	4145.72	101.709	4145.72	64.8888	4145.72	79.3467	4145.72	84.7489
4145.48	16.6606	4145.48	52.9868	4145.48	23.1024	4145.48	101.718	4145.48	64.8876	4145.48	79.3598	4145.48	84.7482
4145.24	16.6402	4145.24	52.9774	4145.24	23.1	4145.24	101.723	4145.24	64.8729	4145.24	79.3616	4145.24	84.7372
4145	16.6229	4145	52.9665	4145	23.1026	4145	101.727	4145	64.847	4145	79.3538	4145	84.7193
4144.76	16.6118	4144.76	52.9566	4144.76	23.112	4144.76	101.73	4144.76	64.8139	4144.76	79.3391	4144.76	84.6988
4144.52	16.6087	4144.52	52.95	4144.52	23.1292	4144.52	101.734	4144.52	64.7789	4144.52	79.3209	4144.52	84.6804
4144.28	16.6144	4144.28	52.9476	4144.28	23.1541	4144.28	101.742	4144.28	64.747	4144.28	79.3029	4144.28	84.6684
4144.03	16.6283	4144.03	52.9495	4144.03	23.1853	4144.03	101.753	4144.03	64.7228	4144.03	79.2885	4144.03	84.6659
4143.79	16.6486	4143.79	52.9548	4143.79	23.2204	4143.79	101.769	4143.79	64.7098	4143.79	79.2801	4143.79	84.6742
4143.55	16.673	4143.55	52.9614	4143.55	23.2562	4143.55	101.79	4143.55	64.7094	4143.55	79.2788	4143.55	84.6929
4143.31	16.6985	4143.31	52.9669	4143.31	23.2893	4143.31	101.814	4143.31	64.7213	4143.31	79.2845	4143.31	84.7197
4143.07	16.7223	4143.07	52.9687	4143.07	23.3164	4143.07	101.841	4143.07	64.7432	4143.07	79.2956	4143.07	84.7509
4142.83	16.7421	4142.83	52.9648	4142.83	23.3346	4142.83	101.866	4142.83	64.7711	4142.83	79.3098	4142.83	84.7819
4142.59	16.7564	4142.59	52.9538	4142.59	23.3422	4142.59	101.889	4142.59	64.8004	4142.59	79.3238	4142.59	84.8079
4142.35	16.7647	4142.35	52.9357	4142.35	23.3385	4142.35	101.906	4142.35	64.826	4142.35	79.3347	4142.35	84.8243
4142.11	16.7674	4142.11	52.9117	4142.11	23.3239	4142.11	101.916	4142.11	64.8434	4142.11	79.3398	4142.11	84.8281
4141.87	16.7662	4141.87	52.884	4141.87	23.3003	4141.87	101.916	4141.87	64.8492	4141.87	79.3373	4141.87	84.8176
4141.62	16.7631	4141.62	52.8559	4141.62	23.2704	4141.62	101.906	4141.62	64.8418	4141.62	79.3267	4141.62	84.7932
4141.38	16.7606	4141.38	52.831	4141.38	23.2373	4141.38	101.887	4141.38	64.8216	4141.38	79.3089	4141.38	84.7571
4141.14	16.7612	4141.14	52.8131	4141.14	23.2044	4141.14	101.86	4141.14	64.7907	4141.14	79.2859	4141.14	84.7131
4140.9	16.7665	4140.9	52.8048	4140.9	23.1746	4140.9	101.826	4140.9	64.7531	4140.9	79.2606	4140.9	84.6662
4140.66	16.7775	4140.66	52.808	4140.66	23.1505	4140.66	101.789	4140.66	64.7136	4140.66	79.2364	4140.66	84.6215
4140.42	16.7942	4140.42	52.8229	4140.42	23.1334	4140.42	101.75	4140.42	64.6774	4140.42	79.2164	4140.42	84.5838
4140.18	16.8154	4140.18	52.8482	4140.18	23.1237	4140.18	101.714	4140.18	64.6493	4140.18	79.2035	4140.18	84.5568
4139.94	16.8393	4139.94	52.8811	4139.94	23.1207	4139.94	101.683	4139.94	64.633	4139.94	79.1994	4139.94	84.5428
4139.7	16.8634	4139.7	52.9177	4139.7	23.1231	4139.7	101.658	4139.7	64.6305	4139.7	79.2044	4139.7	84.5422
4139.45	16.885	4139.45	52.9536	4139.45	23.129	4139.45	101.642	4139.45	64.6422	4139.45	79.2178	4139.45	84.5537
4139.21	16.9017	4139.21	52.9841	4139.21	23.1365	4139.21	101.634	4139.21	64.6666	4139.21	79.2378	4139.21	84.5745
4138.97	16.9115	4138.97	53.0053	4138.97	23.1438	4138.97	101.635	4138.97	64.7007	4138.97	79.2615	4138.97	84.601
4138.73	16.9135	4138.73	53.0145	4138.73	23.1494	4138.73	101.643	4138.73	64.7404	4138.73	79.2859	4138.73	84.629
4138.49	16.9078	4138.49	53.0102	4138.49	23.1527	4138.49	101.658	4138.49	64.7813	4138.49	79.3079	4138.49	84.6547
4138.25	16.8955	4138.25	52.9931	4138.25	23.1535	4138.25	101.678	4138.25	64.8188	4138.25	79.325	4138.25	84.675
4138.01	16.8784	4138.01	52.9652	4138.01	23.1527	4138.01	101.7	4138.01	64.8495	4138.01	79.3355	4138.01	84.6883
4137.77	16.8593	4137.77	52.9303	4137.77	23.1511	4137.77	101.723	4137.77	64.8709	4137.77	79.3391	4137.77	84.6939
4137.53	16.8409	4137.53	52.8927	4137.53	23.1502	4137.53	101.745	4137.53	64.8823	4137.53	79.3364	4137.53	84.6932
4137.28	16.8259	4137.28	52.8575	4137.28	23.1511	4137.28	101.764	4137.28	64.8842	4137.28	79.329	4137.28	84.6882
4137.04	16.8165	4137.04	52.8291	4137.04	23.1547	4137.04	101.778	4137.04	64.8786	4137.04	79.3194	4137.04	84.6819
4136.8	16.8138	4136.8	52.811	4136.8	23.1614	4136.8	101.785	4136.8	64.8684	4136.8	79.3102	4136.8	84.6772
4136.56	16.8181	4136.56	52.8054	4136.56	23.1708	4136.56	101.787	4136.56	64.8568	4136.56	79.3039	4136.56	84.6766
4136.32	16.8285	4136.32	52.8125	4136.32	23.1821	4136.32	101.781	4136.32	64.8465	4136.32	79.302	4136.32	84.6815
4136.08	16.8431	4136.08	52.8312	4136.08	23.1938	4136.08	101.768	4136.08	64.8399	4136.08	79.3055	4136.08	84.6919
4135.84	16.8597	4135.84	52.8584	4135.84	23.2044	4135.84	101.749	4135.84	64.8379	4135.84	79.3139	4135.84	84.7068
4135.6	16.8755	4135.6	52.8905	4135.6	23.2123	4135.6	101.724	4135.6	64.8405	4135.6	79.3259	4135.6	84.7234
4135.36	16.8881	4135.36	52.9229	4135.36	23.2162	4135.36	101.695	4135.36	64.8464	4135.36	79.3393	4135.36	84.7385
4135.12	16.8955	4135.12	52.9515	4135.12	23.2154	4135.12	101.663	4135.12	64.8532	4135.12	79.3513	4135.12	84.7483
4134.87	16.8968	4134.87	52.9725	4134.87	23.2098	4134.87	101.63	4134.87	64.8585	4134.87	79.3594	4134.87	84.7493
4134.63	16.8917	4134.63	52.9836	4134.63	23.2002	4134.63	101.599	4134.63	64.8595	4134.63	79.361	4134.63	84.739
4134.39	16.8813	4134.39	52.9837	4134.39	23.1879	4134.39	101.57	4134.39	64.8541	4134.39	79.3546	4134.39	84.7164
4134.15	16.8674	4134.15	52.9734	4134.15	23.1749	4134.15	101.546	4134.15	64.8414	4134.15	79.3403	4134.15	84.6818
4133.91	16.8525	4133.91	52.9546	4133.91	23.1632	4133.91	101.528	4133.91	64.8214	4133.91	79.3188	4133.91	84.6376
4133.67	16.8394	4133.67	52.9304	4133.67	23.1548	4133.67	101.518	4133.67	64.7958	4133.67	79.2924	4133.67	84.5877
4133.43	16.8308	4133.43	52.9043	4133.43	23.1513	4133.43	101.514	4133.43	64.7672	4133.43	79.2641	4133.43	84.5372
4133.19	16.8291	4133.19	52.8801	4133.19	23.1534	4133.19	101.518	4133.19	64.739	4133.19	79.2374	4133.19	84.4915
4132.95	16.8354	4132.95	52.861	4132.95	23.1614	4132.95	101.528	4132.95	64.7152	4132.95	79.2158	4132.95	84.4555
4132.7	16.8503	4132.7	52.849	4132.7	23.1743	4132.7	101.542	4132.7	64.6992	4132.7	79.2024	4132.7	84.4334
4132.46	16.873	4132.46	52.8453	4132.46	23.1905	4132.46	101.559	4132.46	64.6936	4132.46	79.199	4132.46	84.4274
4132.22	16.9018	4132.22	52.8495	4132.22	23.208	4132.22	101.577	4132.22	64.6996	4132.22	79.2065	4132.22	84.4379
4131.98	16.9344	4131.98	52.86	4131.98	23.2245	4131.98	101.594	4131.98	64.7173	4131.98	79.2239	4131.98	84.4632
4131.74	16.9679	4131.74	52.8746	4131.74	23.2378	4131.74	101.608	4131.74	64.7446	4131.74	79.2494	4131.74	84.4999
4131.5	16.9997	4131.5	52.8904	4131.5	23.2463	4131.5	101.619	4131.5	64.7785	4131.5	79.2799	4131.5	84.543
4131.26	17.0274	4131.26	52.9045	4131.26	23.249	4131.26	101.627	4131.26	64.8149	4131.26	79.3118	4131.26	84.587
4131.02	17.0492	4131.02	52.9147	4131.02	23.2459	4131.02	101.631	4131.02	64.8494	4131.02	79.3414	4131.02	84.6261
4130.78	17.0643	4130.78	52.9194	4130.78	23.2377	4130.78	101.632	4130.78	64.8777	4130.78	79.3655	4130.78	84.6557
4130.54	17.0727	4130.54	52.9183	4130.54	23.226	4130.54	101.633	4130.54	64.8961	4130.54	79.3815	4130.54	84.6724
4130.29	17.0753	4130.29	52.9119	4130.29	23.2128	4130.29	101.634	4130.29	64.9027	4130.29	79.3883	4130.29	84.6745
4130.05	17.0738	4130.05	52.902	4130.05	23.2003	4130.05	101.636	4130.05	64.897	4130.05	79.3859	4130.05	84.6627
4129.81	17.0701	4129.81	52.891	4129.81	23.1907	4129.81	101.642	4129.81	64.88	4129.81	79.3757	4129.81	84.6392
4129.57	17.0663	4129.57	52.8816	4129.57	23.1855	4129.57	101.651	4129.57	64.8546	4129.57	79.3601	4129.57	84.6082
4129.33	17.0643	4129.33	52.8764	4129.33	23.1853	4129.33	101.664	4129.33	64.8246	4129.33	79.3419	4129.33	84.5743
4129.09	17.0653	4129.09	52.8774	4129.09	23.1902	4129.09	101.678	4129.09	64.7944	4129.09	79.3242	4129.09	84.5425
4128.85	17.0701	4128.85	52.8856	4128.85	23.199	4128.85	101.693	4128.85	64.7683	4128.85	79.3096	4128.85	84.5174
4128.61	17.0784	4128.61	52.9011	4128.61	23.21	4128.61	101.706	4128.61	64.7497	4128.61	79.3	4128.61	84.5018
4128.37	17.0893	4128.37	52.9227	4128.37	23.221	4128.37	101.715	4128.37	64.7411	4128.37	79.2961	4128.37	84.4974
4128.12	17.1016	4128.12	52.9483	4128.12	23.2298	4128.12	101.718	4128.12	64.7431	4128.12	79.2975	4128.12	84.5037
4127.88	17.1134	4127.88	52.9755	4127.88	23.2345	4127.88	101.712	4127.88	64.755	4127.88	79.3028	4127.88	84.5186
4127.64	17.1232	4127.64	53.0011	4127.64	23.234	4127.64	101.699	4127.64	64.7742	4127.64	79.3098	4127.64	84.5387
4127.4	17.1296	4127.4	53.0226	4127.4	23.2278	4127.4	101.677	4127.4	64.7974	4127.4	79.3161	4127.4	84.5597
4127.16	17.1315	4127.16	53.0377	4127.16	23.2169	4127.16	101.649	4127.16	64.8205	4127.16	79.3191	4127.16	84.5772
4126.92	17.1288	4126.92	53.0453	4126.92	23.2028	4126.92	101.616	4126.92	64.8397	4126.92	79.3171	4126.92	84.5874
4126.68	17.1219	4126.68	53.0451	4126.68	23.1881	4126.68	101.582	4126.68	64.8517	4126.68	79.309	4126.68	84.5877
4126.44	17.1117	4126.44	53.038	4126.44	23.1757	4126.44	101.551	4126.44	64.8542	4126.44	79.2952	4126.44	84.5771
4126.2	17.0997	4126.2	53.0258	4126.2	23.1684	4126.2	101.525	4126.2	64.8467	4126.2	79.277	4126.2	84.5562
4125.96	17.0877	4125.96	53.0108	4125.96	23.1686	4125.96	101.509	4125.96	64.8299	4125.96	79.2565	4125.96	84.5272
4125.71	17.0774	4125.71	52.9958	4125.71	23.1776	4125.71	101.502	4125.71	64.8063	4125.71	79.2368	4125.71	84.4938
4125.47	17.0701	4125.47	52.9832	4125.47	23.1957	4125.47	101.507	4125.47	64.7792	4125.47	79.2207	4125.47	84.4601
4125.23	17.0667	4125.23	52.9749	4125.23	23.2217	4125.23	101.521	4125.23	64.7522	4125.23	79.211	4125.23	84.4305
4124.99	17.0674	4124.99	52.9719	4124.99	23.2532	4124.99	101.542	4124.99	64.7294	4124.99	79.2095	4124.99	84.4086
4124.75	17.072	4124.75	52.9744	4124.75	23.2868	4124.75	101.568	4124.75	64.7135	4124.75	79.2168	4124.75	84.3966
4124.51	17.0793	4124.51	52.9818	4124.51	23.3185	4124.51	101.593	4124.51	64.7066	4124.51	79.2323	4124.51	84.3957
4124.27	17.0881	4124.27	52.9924	4124.27	23.3443	4124.27	101.614	4124.27	64.7092	4124.27	79.2539	4124.27	84.405
4124.03	17.097	4124.03	53.0044	4124.03	23.3607	4124.03	101.626	4124.03	64.7203	4124.03	79.2789	4124.03	84.4223
4123.79	17.1044	4123.79	53.0157	4123.79	23.3651	4123.79	101.629	4123.79	64.7377	4123.79	79.3037	4123.79	84.4444
4123.54	17.1095	4123.54	53.0248	4123.54	23.3565	4123.54	101.619	4123.54	64.7584	4123.54	79.3248	4123.54	84.4674
4123.3	17.1115	4123.3	53.0303	4123.3	23.3355	4123.3	101.599	4123.3	64.7788	4123.3	79.3392	4123.3	84.4877
4123.06	17.1107	4123.06	53.0321	4123.06	23.3039	4123.06	101.571	4123.06	64.7957	4123.06	79.3448	4123.06	84.5024
4122.82	17.1075	4122.82	53.0305	4122.82	23.2656	4122.82	101.538	4122.82	64.8066	4122.82	79.341	4122.82	84.5096
4122.58	17.1031	4122.58	53.0271	4122.58	23.2248	4122.58	101.506	4122.58	64.8101	4122.58	79.3288	4122.58	84.5093
4122.34	17.099	4122.34	53.0235	4122.34	23.1865	4122.34	101.481	4122.34	64.8063	4122.34	79.3103	4122.34	84.5029
4122.1	17.0968	4122.1	53.0218	4122.1	23.1553	4122.1	101.467	4122.1	64.7966	4122.1	79.289	4122.1	84.493
4121.86	17.0978	4121.86	53.0238	4121.86	23.1352	4121.86	101.469	4121.86	64.7836	4121.86	79.2688	4121.86	84.4832
4121.62	17.103	4121.62	53.0308	4121.62	23.1285	4121.62	101.488	4121.62	64.7707	4121.62	79.2538	4121.62	84.4774
4121.38	17.113	4121.38	53.0432	4121.38	23.136	4121.38	101.525	4121.38	64.7614	4121.38	79.2472	4121.38	84.4787
4121.13	17.1274	4121.13	53.0604	4121.13	23.1567	4121.13	101.577	4121.13	64.7588	4121.13	79.251	4121.13	84.4895
4120.89	17.1455	4120.89	53.0809	4120.89	23.1879	4120.89	101.641	4120.89	64.7648	4120.89	79.2656	4120.89	84.5105
4120.65	17.1661	4120.65	53.1022	4120.65	23.2258	4120.65	101.71	4120.65	64.7802	4120.65	79.2898	4120.65	84.5403
4120.41	17.1874	4120.41	53.1215	4120.41	23.2656	4120.41	101.777	4120.41	64.804	4120.41	79.3205	4120.41	84.576
4120.17	17.2078	4120.17	53.1359	4120.17	23.3027	4120.17	101.835	4120.17	64.8337	4120.17	79.3536	4120.17	84.6135
4119.93	17.2259	4119.93	53.1429	4119.93	23.3326	4119.93	101.877	4119.93	64.8657	4119.93	79.3843	4119.93	84.6473
4119.69	17.2404	4119.69	53.1408	4119.69	23.3522	4119.69	101.899	4119.69	64.8956	4119.69	79.4078	4119.69	84.6724
4119.45	17.2508	4119.45	53.1291	4119.45	23.3597	4119.45	101.897	4119.45	64.9191	4119.45	79.42	4119.45	84.6841
4119.21	17.2571	4119.21	53.1086	4119.21	23.3549	4119.21	101.871	4119.21	64.9324	4119.21	79.4185	4119.21	84.6795
4118.96	17.2597	4118.96	53.0813	4118.96	23.3392	4118.96	101.823	4118.96	64.9329	4118.96	79.4026	4118.96	84.6573
4118.72	17.2596	4118.72	53.0504	4118.72	23.3155	4118.72	101.759	4118.72	64.92	4118.72	79.3737	4118.72	84.6192
4118.48	17.258	4118.48	53.0198	4118.48	23.2876	4118.48	101.684	4118.48	64.8948	4118.48	79.3354	4118.48	84.5686
4118.24	17.2562	4118.24	52.9935	4118.24	23.2596	4118.24	101.607	4118.24	64.8603	4118.24	79.2928	4118.24	84.511
4118	17.2553	4118	52.9752	4118	23.2355	4118	101.535	4118	64.8211	4118	79.2519	4118	84.453
4117.76	17.2559	4117.76	52.9676	4117.76	23.2184	4117.76	101.475	4117.76	64.7828	4117.76	79.2189	4117.76	84.4016
4117.52	17.2584	4117.52	52.972	4117.52	23.2102	4117.52	101.433	4117.52	64.7508	4117.52	79.1989	4117.52	84.363
4117.28	17.2624	4117.28	52.9884	4117.28	23.2117	4117.28	101.411	4117.28	64.7302	4117.28	79.1958	4117.28	84.3419
4117.04	17.2671	4117.04	53.015	4117.04	23.2219	4117.04	101.41	4117.04	64.7245	4117.04	79.2112	4117.04	84.3406
4116.79	17.2715	4116.79	53.0487	4116.79	23.2387	4116.79	101.429	4116.79	64.7352	4116.79	79.2442	4116.79	84.359
4116.55	17.2741	4116.55	53.0857	4116.55	23.2592	4116.55	101.463	4116.55	64.762	4116.55	79.2916	4116.55	84.394
4116.31	17.2741	4116.31	53.1215	4116.31	23.28	4116.31	101.505	4116.31	64.8019	4116.31	79.3482	4116.31	84.4405
4116.07	17.2706	4116.07	53.1517	4116.07	23.2981	4116.07	101.551	4116.07	64.8504	4116.07	79.4075	4116.07	84.4917
4115.83	17.2634	4115.83	53.1729	4115.83	23.3108	4115.83	101.592	4115.83	64.9018	4115.83	79.4624	4115.83	84.54
4115.59	17.253	4115.59	53.1826	4115.59	23.3166	4115.59	101.624	4115.59	64.9494	4115.59	79.5063	4115.59	84.5782
4115.35	17.2404	4115.35	53.18	4115.35	23.315	4115.35	101.642	4115.35	64.9875	4115.35	79.5338	4115.35	84.6003
4115.11	17.2274	4115.11	53.1658	4115.11	23.307	4115.11	101.643	4115.11	65.0109	4115.11	79.5418	4115.11	84.6026
4114.87	17.216	4114.87	53.1422	4114.87	23.2943	4114.87	101.628	4114.87	65.0167	4114.87	79.5294	4114.87	84.584
4114.63	17.2085	4114.63	53.1126	4114.63	23.2798	4114.63	101.599	4114.63	65.004	4114.63	79.4986	4114.63	84.5463
4114.38	17.2069	4114.38	53.0811	4114.38	23.2665	4114.38	101.56	4114.38	64.9746	4114.38	79.4537	4114.38	84.4941
4114.14	17.213	4114.14	53.0518	4114.14	23.2571	4114.14	101.516	4114.14	64.9323	4114.14	79.4009	4114.14	84.434
4113.9	17.2276	4113.9	53.0284	4113.9	23.2539	4113.9	101.473	4113.9	64.8824	4113.9	79.3474	4113.9	84.3737
4113.66	17.2509	4113.66	53.0136	4113.66	23.2582	4113.66	101.435	4113.66	64.8315	4113.66	79.3002	4113.66	84.321
4113.42	17.2821	4113.42	53.0087	4113.42	23.2699	4113.42	101.408	4113.42	64.7857	4113.42	79.2655	4113.42	84.2826
4113.18	17.3194	4113.18	53.0133	4113.18	23.2879	4113.18	101.393	4113.18	64.7506	4113.18	79.2473	4113.18	84.2631
4112.94	17.3605	4112.94	53.026	4112.94	23.3102	4112.94	101.391	4112.94	64.73	4112.94	79.2479	4112.94	84.2647
4112.7	17.4027	4112.7	53.044	4112.7	23.3341	4112.7	101.402	4112.7	64.7257	4112.7	79.2663	4112.7	84.2865
4112.46	17.4431	4112.46	53.064	4112.46	23.3564	4112.46	101.424	4112.46	64.7373	4112.46	79.2996	4112.46	84.3248
4112.21	17.4791	4112.21	53.0825	4112.21	23.3745	4112.21	101.452	4112.21	64.7621	4112.21	79.3427	4112.21	84.3739
4111.97	17.5087	4111.97	53.0964	4111.97	23.3862	4111.97	101.482	4111.97	64.7961	4111.97	79.3893	4111.97	84.4265
4111.73	17.5303	4111.73	53.1034	4111.73	23.3901	4111.73	101.512	4111.73	64.8339	4111.73	79.4329	4111.73	84.475
4111.49	17.5433	4111.49	53.1025	4111.49	23.3862	4111.49	101.536	4111.49	64.87	4111.49	79.4674	4111.49	84.5122
4111.25	17.548	4111.25	53.0939	4111.25	23.3754	4111.25	101.553	4111.25	64.8993	4111.25	79.4879	4111.25	84.5329
4111.01	17.5453	4111.01	53.0791	4111.01	23.3597	4111.01	101.562	4111.01	64.918	4111.01	79.4919	4111.01	84.5338
4110.77	17.5369	4110.77	53.0606	4110.77	23.3417	4110.77	101.563	4110.77	64.9241	4110.77	79.4791	4110.77	84.5149
4110.53	17.5245	4110.53	53.0415	4110.53	23.3243	4110.53	101.558	4110.53	64.9176	4110.53	79.4512	4110.53	84.4788
4110.29	17.5103	4110.29	53.0251	4110.29	23.3101	4110.29	101.548	4110.29	64.9007	4110.29	79.4124	4110.29	84.4304
4110.05	17.4963	4110.05	53.0141	4110.05	23.3013	4110.05	101.536	4110.05	64.8769	4110.05	79.368	4110.05	84.3768
4109.8	17.4841	4109.8	53.0103	4109.8	23.2988	4109.8	101.526	4109.8	64.851	4109.8	79.3239	4109.8	84.3251
4109.56	17.4747	4109.56	53.0145	4109.56	23.3029	4109.56	101.518	4109.56	64.8279	4109.56	79.2855	4109.56	84.2826
4109.32	17.4688	4109.32	53.0259	4109.32	23.3123	4109.32	101.515	4109.32	64.812	4109.32	79.2572	4109.32	84.2548
4109.08	17.4664	4109.08	53.0429	4109.08	23.3254	4109.08	101.517	4109.08	64.8066	4109.08	79.2415	4109.08	84.2451
4108.84	17.4672	4108.84	53.0626	4108.84	23.3396	4108.84	101.522	4108.84	64.8133	4108.84	79.2391	4108.84	84.2543
4108.6	17.4706	4108.6	53.0819	4108.6	23.3524	4108.6	101.528	4108.6	64.8318	4108.6	79.2484	4108.6	84.2805
4108.36	17.4757	4108.36	53.0975	4108.36	23.3613	4108.36	101.534	4108.36	64.8598	4108.36	79.2662	4108.36	84.3193
4108.12	17.482	4108.12	53.1067	4108.12	23.3646	4108.12	101.537	4108.12	64.8937	4108.12	79.2881	4108.12	84.3647
4107.88	17.489	4107.88	53.1077	4107.88	23.3615	4107.88	101.535	4107.88	64.9287	4107.88	79.3092	4107.88	84.4097
4107.63	17.4965	4107.63	53.0999	4107.63	23.3521	4107.63	101.527	4107.63	64.9598	4107.63	79.325	4107.63	84.4474
4107.39	17.5043	4107.39	53.0842	4107.39	23.3377	4107.39	101.511	4107.39	64.9825	4107.39	79.3318	4107.39	84.472
4107.15	17.5128	4107.15	53.0624	4107.15	23.3203	4107.15	101.489	4107.15	64.9934	4107.15	79.3277	4107.15	84.4796
4106.91	17.5223	4106.91	53.0375	4106.91	23.3023	4106.91	101.463	4106.91	64.9906	4106.91	79.3126	4106.91	84.4688
4106.67	17.5329	4106.67	53.0132	4106.67	23.2864	4106.67	101.434	4106.67	64.9744	4106.67	79.2882	4106.67	84.4407
4106.43	17.5449	4106.43	52.9928	4106.43	23.275	4106.43	101.406	4106.43	64.9468	4106.43	79.2579	4106.43	84.3992
4106.19	17.5581	4106.19	52.9795	4106.19	23.2697	4106.19	101.383	4106.19	64.9115	4106.19	79.2263	4106.19	84.3498
4105.95	17.5722	4105.95	52.9754	4105.95	23.2711	4105.95	101.366	4105.95	64.8732	4105.95	79.1982	4105.95	84.2991
4105.71	17.5864	4105.71	52.9813	4105.71	23.279	4105.71	101.358	4105.71	64.8373	4105.71	79.178	4105.71	84.2541
4105.47	17.5999	4105.47	52.9967	4105.47	23.2919	4105.47	101.36	4105.47	64.8084	4105.47	79.1695	4105.47	84.2207
4105.22	17.6118	4105.22	53.02	4105.22	23.3078	4105.22	101.371	4105.22	64.7904	4105.22	79.1742	4105.22	84.2032
4104.98	17.621	4104.98	53.0483	4104.98	23.3241	4104.98	101.39	4104.98	64.7853	4104.98	79.1922	4104.98	84.2036
4104.74	17.6269	4104.74	53.0782	4104.74	23.3383	4104.74	101.414	4104.74	64.7936	4104.74	79.2218	4104.74	84.2216
4104.5	17.6291	4104.5	53.1065	4104.5	23.348	4104.5	101.441	4104.5	64.8137	4104.5	79.2595	4104.5	84.2544
4104.26	17.6276	4104.26	53.1301	4104.26	23.3519	4104.26	101.467	4104.26	64.8425	4104.26	79.3009	4104.26	84.2973
4104.02	17.623	4104.02	53.1467	4104.02	23.3493	4104.02	101.49	4104.02	64.8756	4104.02	79.3412	4104.02	84.3444
4103.78	17.6159	4103.78	53.1554	4103.78	23.3409	4103.78	101.507	4103.78	64.9082	4103.78	79.3759	4103.78	84.3893
4103.54	17.6076	4103.54	53.1562	4103.54	23.3281	4103.54	101.516	4103.54	64.9357	4103.54	79.4015	4103.54	84.426
4103.3	17.5992	4103.3	53.1506	4103.3	23.3132	4103.3	101.517	4103.3	64.9542	4103.3	79.4157	4103.3	84.4499
4103.05	17.5919	4103.05	53.1406	4103.05	23.2986	4103.05	101.512	4103.05	64.9612	4103.05	79.4182	4103.05	84.4583
4102.81	17.5868	4102.81	53.1293	4102.81	23.287	4102.81	101.501	4102.81	64.9559	4102.81	79.4106	4102.81	84.4504
4102.57	17.5843	4102.57	53.1193	4102.57	23.2804	4102.57	101.488	4102.57	64.9394	4102.57	79.3957	4102.57	84.4279
4102.33	17.5846	4102.33	53.1131	4102.33	23.2801	4102.33	101.473	4102.33	64.9141	4102.33	79.3772	4102.33	84.3941
4102.09	17.5873	4102.09	53.1125	4102.09	23.2861	4102.09	101.46	4102.09	64.8839	4102.09	79.3595	4102.09	84.3537
4101.85	17.5918	4101.85	53.1178	4101.85	23.2974	4101.85	101.451	4101.85	64.8529	4101.85	79.3463	4101.85	84.3118
4101.61	17.5969	4101.61	53.1286	4101.61	23.3123	4101.61	101.446	4101.61	64.8253	4101.61	79.3406	4101.61	84.2734
4101.37	17.6016	4101.37	53.1434	4101.37	23.3281	4101.37	101.446	4101.37	64.8046	4101.37	79.3438	4101.37	84.2425
4101.13	17.6049	4101.13	53.1599	4101.13	23.342	4101.13	101.45	4101.13	64.7931	4101.13	79.3557	4101.13	84.2218
4100.89	17.6059	4100.89	53.1754	4100.89	23.3512	4100.89	101.457	4100.89	64.7917	4100.89	79.3748	4100.89	84.2121
4100.64	17.6044	4100.64	53.1875	4100.64	23.3538	4100.64	101.465	4100.64	64.7996	4100.64	79.398	4100.64	84.2127
4100.4	17.6007	4100.4	53.1941	4100.4	23.3487	4100.4	101.473	4100.4	64.8149	4100.4	79.4219	4100.4	84.2216
4100.16	17.5956	4100.16	53.1942	4100.16	23.3362	4100.16	101.479	4100.16	64.8346	4100.16	79.4425	4100.16	84.2355
4099.92	17.5903	4099.92	53.1879	4099.92	23.3176	4099.92	101.483	4099.92	64.8551	4099.92	79.4567	4099.92	84.251
4099.68	17.5864	4099.68	53.1761	4099.68	23.2954	4099.68	101.484	4099.68	64.8728	4099.68	79.4621	4099.68	84.2648
4099.44	17.5854	4099.44	53.1612	4099.44	23.273	4099.44	101.482	4099.44	64.8848	4099.44	79.4581	4099.44	84.2744
4099.2	17.5888	4099.2	53.146	4099.2	23.2541	4099.2	101.48	4099.2	64.8891	4099.2	79.4456	4099.2	84.2783
4098.96	17.5976	4098.96	53.1334	4098.96	23.2421	4098.96	101.478	4098.96	64.885	4098.96	79.427	4098.96	84.2765
4098.72	17.6123	4098.72	53.1262	4098.72	23.2397	4098.72	101.477	4098.72	64.8732	4098.72	79.4058	4098.72	84.2702
4098.47	17.6324	4098.47	53.1265	4098.47	23.2483	4098.47	101.48	4098.47	64.8555	4098.47	79.3862	4098.47	84.2615
4098.23	17.6569	4098.23	53.1352	4098.23	23.2683	4098.23	101.487	4098.23	64.8347	4098.23	79.3725	4098.23	84.2532
4097.99	17.684	4097.99	53.1519	4097.99	23.2981	4097.99	101.498	4097.99	64.8139	4097.99	79.3679	4097.99	84.248
4097.75	17.7113	4097.75	53.1751	4097.75	23.335	4097.75	101.512	4097.75	64.7961	4097.75	79.3745	4097.75	84.2481
4097.51	17.7365	4097.51	53.2018	4097.51	23.3753	4097.51	101.528	4097.51	64.7838	4097.51	79.3925	4097.51	84.2548
4097.27	17.7569	4097.27	53.2287	4097.27	23.4147	4097.27	101.544	4097.27	64.7784	4097.27	79.4206	4097.27	84.2681
4097.03	17.7707	4097.03	53.2522	4097.03	23.4491	4097.03	101.556	4097.03	64.7802	4097.03	79.4556	4097.03	84.2867
4096.79	17.7765	4096.79	53.2687	4096.79	23.475	4096.79	101.563	4096.79	64.7884	4096.79	79.493	4096.79	84.3083
4096.55	17.7736	4096.55	53.2756	4096.55	23.4899	4096.55	101.563	4096.55	64.8011	4096.55	79.5278	4096.55	84.3297
4096.31	17.7624	4096.31	53.2717	4096.31	23.4927	4096.31	101.555	4096.31	64.8157	4096.31	79.5549	4096.31	84.3475
4096.06	17.7441	4096.06	53.257	4096.06	23.4839	4096.06	101.538	4096.06	64.8294	4096.06	79.5702	4096.06	84.3584
4095.82	17.7206	4095.82	53.233	4095.82	23.4656	4095.82	101.513	4095.82	64.8392	4095.82	79.5708	4095.82	84.3601
4095.58	17.6944	4095.58	53.2025	4095.58	23.441	4095.58	101.482	4095.58	64.8432	4095.58	79.5558	4095.58	84.3513
4095.34	17.6684	4095.34	53.1693	4095.34	23.414	4095.34	101.448	4095.34	64.8401	4095.34	79.5266	4095.34	84.3325
4095.1	17.6449	4095.1	53.1377	4095.1	23.3889	4095.1	101.414	4095.1	64.8299	4095.1	79.4863	4095.1	84.3053
4094.86	17.6264	4094.86	53.1116	4094.86	23.3693	4094.86	101.384	4094.86	64.8135	4094.86	79.4396	4094.86	84.2729
4094.62	17.6145	4094.62	53.0944	4094.62	23.3578	4094.62	101.36	4094.62	64.793	4094.62	79.3922	4094.62	84.2393
4094.38	17.6097	4094.38	53.0881	4094.38	23.356	4094.38	101.344	4094.38	64.7712	4094.38	79.3498	4094.38	84.2085
4094.14	17.6122	4094.14	53.0935	4094.14	23.3636	4094.14	101.337	4094.14	64.7507	4094.14	79.3176	4094.14	84.1845
4093.89	17.6209	4093.89	53.1095	4093.89	23.379	4093.89	101.339	4093.89	64.7343	4093.89	79.299	4093.89	84.1703
4093.65	17.6341	4093.65	53.1339	4093.65	23.3993	4093.65	101.349	4093.65	64.7241	4093.65	79.296	4093.65	84.1674
4093.41	17.6497	4093.41	53.1634	4093.41	23.421	4093.41	101.363	4093.41	64.7212	4093.41	79.308	4093.41	84.176
4093.17	17.6654	4093.17	53.1943	4093.17	23.4403	4093.17	101.381	4093.17	64.7257	4093.17	79.3329	4093.17	84.1944
4092.93	17.6791	4092.93	53.2226	4092.93	23.4536	4092.93	101.397	4092.93	64.7368	4092.93	79.3666	4092.93	84.2197
4092.69	17.6889	4092.69	53.2451	4092.69	23.4583	4092.69	101.411	4092.69	64.7527	4092.69	79.4038	4092.69	84.2481
4092.45	17.6934	4092.45	53.2595	4092.45	23.4532	4092.45	101.419	4092.45	64.7711	4092.45	79.4393	4092.45	84.2751
4092.21	17.6921	4092.21	53.2648	4092.21	23.4383	4092.21	101.42	4092.21	64.7898	4092.21	79.468	4092.21	84.2967
4091.97	17.685	4091.97	53.2614	4091.97	23.4152	4091.97	101.416	4091.97	64.8064	4091.97	79.4858	4091.97	84.3094
4091.72	17.6728	4091.72	53.2509	4091.72	23.3867	4091.72	101.406	4091.72	64.8192	4091.72	79.4907	4091.72	84.3111
4091.48	17.6569	4091.48	53.2359	4091.48	23.3565	4091.48	101.393	4091.48	64.8272	4091.48	79.4823	4091.48	84.3012
4091.24	17.6387	4091.24	53.2194	4091.24	23.3285	4091.24	101.38	4091.24	64.8304	4091.24	79.4623	4091.24	84.2807
4091	17.6202	4091	53.2046	4091	23.3061	4091	101.369	4091	64.8294	4091	79.434	4091	84.2519
4090.76	17.6032	4090.76	53.194	4090.76	23.2923	4090.76	101.362	4090.76	64.8255	4090.76	79.4019	4090.76	84.2184
4090.52	17.5892	4090.52	53.1893	4090.52	23.2883	4090.52	101.361	4090.52	64.8202	4090.52	79.3708	4090.52	84.184
4090.28	17.5793	4090.28	53.1908	4090.28	23.2941	4090.28	101.365	4090.28	64.8152	4090.28	79.3451	4090.28	84.1525
4090.04	17.5745	4090.04	53.1977	4090.04	23.3081	4090.04	101.375	4090.04	64.8115	4090.04	79.3285	4090.04	84.127
4089.8	17.5749	4089.8	53.2081	4089.8	23.3275	4089.8	101.387	4089.8	64.8096	4089.8	79.3227	4089.8	84.1097
4089.56	17.5805	4089.56	53.2194	4089.56	23.3485	4089.56	101.4	4089.56	64.8092	4089.56	79.328	4089.56	84.1011
4089.31	17.5909	4089.31	53.2285	4089.31	23.3673	4089.31	101.409	4089.31	64.8093	4089.31	79.343	4089.31	84.1007
4089.07	17.6052	4089.07	53.2326	4089.07	23.38	4089.07	101.412	4089.07	64.8084	4089.07	79.3645	4089.07	84.1067
4088.83	17.6224	4088.83	53.2297	4088.83	23.3839	4088.83	101.407	4088.83	64.8045	4088.83	79.3888	4088.83	84.1164
4088.59	17.6415	4088.59	53.2188	4088.59	23.3773	4088.59	101.391	4088.59	64.7958	4088.59	79.4115	4088.59	84.1268
4088.35	17.6613	4088.35	53.2	4088.35	23.36	4088.35	101.366	4088.35	64.7809	4088.35	79.4289	4088.35	84.135
4088.11	17.6806	4088.11	53.1751	4088.11	23.3336	4088.11	101.332	4088.11	64.7591	4088.11	79.438	4088.11	84.1388
4087.87	17.6982	4087.87	53.1466	4087.87	23.3009	4087.87	101.292	4087.87	64.7309	4087.87	79.4373	4087.87	84.1368
4087.63	17.713	4087.63	53.1181	4087.63	23.2659	4087.63	101.25	4087.63	64.6978	4087.63	79.4271	4087.63	84.1291
4087.39	17.7238	4087.39	53.0932	4087.39	23.2329	4087.39	101.211	4087.39	64.662	4087.39	79.4092	4087.39	84.1168
4087.14	17.73	4087.14	53.0751	4087.14	23.2061	4087.14	101.178	4087.14	64.6268	4087.14	79.3867	4087.14	84.1017
4086.9	17.7308	4086.9	53.0665	4086.9	23.1891	4086.9	101.157	4086.9	64.5955	4086.9	79.3635	4086.9	84.0867
4086.66	17.7259	4086.66	53.0683	4086.66	23.1842	4086.66	101.148	4086.66	64.5712	4086.66	79.3437	4086.66	84.0745
4086.42	17.7153	4086.42	53.0803	4086.42	23.1922	4086.42	101.154	4086.42	64.5565	4086.42	79.3307	4086.42	84.0674
4086.18	17.6996	4086.18	53.1006	4086.18	23.2122	4086.18	101.173	4086.18	64.5528	4086.18	79.3268	4086.18	84.0669
4085.94	17.6795	4085.94	53.1263	4085.94	23.2418	4085.94	101.203	4085.94	64.5602	4085.94	79.3331	4085.94	84.0735
4085.7	17.6565	4085.7	53.1534	4085.7	23.2777	4085.7	101.239	4085.7	64.5775	4085.7	79.3486	4085.7	84.0864
4085.46	17.6322	4085.46	53.1778	4085.46	23.3157	4085.46	101.277	4085.46	64.6021	4085.46	79.371	4085.46	84.1036
4085.22	17.6084	4085.22	53.1959	4085.22	23.3516	4085.22	101.312	4085.22	64.6306	4085.22	79.3969	4085.22	84.1225
4084.98	17.5873	4084.98	53.2048	4084.98	23.3815	4084.98	101.339	4084.98	64.6591	4084.98	79.4221	4084.98	84.1399
4084.73	17.5706	4084.73	53.203	4084.73	23.4026	4084.73	101.354	4084.73	64.6837	4084.73	79.4426	4084.73	84.1528
4084.49	17.5601	4084.49	53.1906	4084.49	23.4132	4084.49	101.355	4084.49	64.7011	4084.49	79.4549	4084.49	84.1587
4084.25	17.5571	4084.25	53.1693	4084.25	23.4131	4084.25	101.342	4084.25	64.709	4084.25	79.4571	4084.25	84.1563
4084.01	17.562	4084.01	53.1423	4084.01	23.4035	4084.01	101.316	4084.01	64.7066	4084.01	79.4485	4084.01	84.1454
4083.77	17.5749	4083.77	53.1136	4083.77	23.3867	4083.77	101.28	4083.77	64.6946	4083.77	79.4307	4083.77	84.1273
4083.53	17.5948	4083.53	53.0877	4083.53	23.3658	4083.53	101.239	4083.53	64.6749	4083.53	79.4064	4083.53	84.1043
4083.29	17.6201	4083.29	53.0689	4083.29	23.3441	4083.29	101.198	4083.29	64.6509	4083.29	79.3798	4083.29	84.0799
4083.05	17.6487	4083.05	53.0604	4083.05	23.3249	4083.05	101.161	4083.05	64.6263	4083.05	79.3556	4083.05	84.0575
4082.81	17.6782	4082.81	53.0643	4082.81	23.3107	4082.81	101.134	4082.81	64.6052	4082.81	79.3383	4082.81	84.0404
4082.56	17.706	4082.56	53.0807	4082.56	23.303	4082.56	101.12	4082.56	64.5909	4082.56	79.3313	4082.56	84.0312
4082.32	17.7301	4082.32	53.1082	4082.32	23.3023	4082.32	101.118	4082.32	64.5858	4082.32	79.3366	4082.32	84.0312
4082.08	17.7486	4082.08	53.1436	4082.08	23.3077	4082.08	101.13	4082.08	64.591	4082.08	79.3543	4082.08	84.0401
4081.84	17.7608	4081.84	53.183	4081.84	23.3178	4081.84	101.153	4081.84	64.6058	4081.84	79.3824	4081.84	84.0565
4081.6	17.7666	4081.6	53.2217	4081.6	23.3301	4081.6	101.183	4081.6	64.6284	4081.6	79.4173	4081.6	84.0772
4081.36	17.7666	4081.36	53.2554	4081.36	23.3424	4081.36	101.215	4081.36	64.6555	4081.36	79.4541	4081.36	84.0986
4081.12	17.7624	4081.12	53.2802	4081.12	23.3523	4081.12	101.246	4081.12	64.6834	4081.12	79.4871	4081.12	84.1167
4080.88	17.7559	4080.88	53.2938	4080.88	23.3581	4080.88	101.271	4080.88	64.708	4080.88	79.5112	4080.88	84.1279
4080.64	17.7492	4080.64	53.2954	4080.64	23.359	4080.64	101.287	4080.64	64.7258	4080.64	79.522	4080.64	84.1293
4080.4	17.7444	4080.4	53.2858	4080.4	23.3549	4080.4	101.293	4080.4	64.7341	4080.4	79.517	4080.4	84.1198
4080.15	17.7432	4080.15	53.2675	4080.15	23.3468	4080.15	101.288	4080.15	64.7319	4080.15	79.4959	4080.15	84.0998
4079.91	17.7466	4079.91	53.2443	4079.91	23.3361	4079.91	101.274	4079.91	64.7192	4079.91	79.4607	4079.91	84.0713
4079.67	17.7548	4079.67	53.2203	4079.67	23.325	4079.67	101.253	4079.67	64.6981	4079.67	79.4156	4079.67	84.038
4079.43	17.7673	4079.43	53.1998	4079.43	23.3154	4079.43	101.23	4079.43	64.6715	4079.43	79.3665	4079.43	84.0044
4079.19	17.7825	4079.19	53.1864	4079.19	23.3093	4079.19	101.208	4079.19	64.6434	4079.19	79.3201	4079.19	83.9755
4078.95	17.7986	4078.95	53.1825	4078.95	23.3076	4078.95	101.191	4078.95	64.6178	4078.95	79.2831	4078.95	83.9554
4078.71	17.8133	4078.71	53.1887	4078.71	23.3108	4078.71	101.182	4078.71	64.5984	4078.71	79.2611	4078.71	83.9476
4078.47	17.8244	4078.47	53.2041	4078.47	23.3183	4078.47	101.182	4078.47	64.5877	4078.47	79.258	4078.47	83.9536
4078.23	17.8302	4078.23	53.2261	4078.23	23.3289	4078.23	101.191	4078.23	64.5871	4078.23	79.2751	4078.23	83.9728
4077.98	17.8297	4077.98	53.2512	4077.98	23.3408	4077.98	101.208	4077.98	64.5962	4077.98	79.3111	4077.98	84.003
4077.74	17.8227	4077.74	53.2751	4077.74	23.3519	4077.74	101.229	4077.74	64.6133	4077.74	79.3624	4077.74	84.04
4077.5	17.8101	4077.5	53.2937	4077.5	23.3604	4077.5	101.252	4077.5	64.6355	4077.5	79.4233	4077.5	84.0787
4077.26	17.7935	4077.26	53.3035	4077.26	23.3647	4077.26	101.273	4077.26	64.659	4077.26	79.4868	4077.26	84.1133
4077.02	17.7753	4077.02	53.3024	4077.02	23.3641	4077.02	101.288	4077.02	64.6799	4077.02	79.5455	4077.02	84.1387
4076.78	17.7584	4076.78	53.2898	4076.78	23.3587	4076.78	101.295	4076.78	64.6948	4076.78	79.5929	4076.78	84.1508
4076.54	17.7454	4076.54	53.267	4076.54	23.3494	4076.54	101.292	4076.54	64.7012	4076.54	79.6238	4076.54	84.1474
4076.3	17.7387	4076.3	53.2366	4076.3	23.3378	4076.3	101.281	4076.3	64.6979	4076.3	79.6353	4076.3	84.1282
4076.06	17.7402	4076.06	53.2028	4076.06	23.326	4076.06	101.264	4076.06	64.6855	4076.06	79.6271	4076.06	84.0956
4075.81	17.7507	4075.81	53.1702	4075.81	23.3164	4075.81	101.242	4075.81	64.6659	4075.81	79.6017	4075.81	84.0538
4075.57	17.7698	4075.57	53.1435	4075.57	23.3108	4075.57	101.219	4075.57	64.6422	4075.57	79.5637	4075.57	84.0084
4075.33	17.7964	4075.33	53.1265	4075.33	23.3106	4075.33	101.201	4075.33	64.6184	4075.33	79.5191	4075.33	83.9658
4075.09	17.8281	4075.09	53.1219	4075.09	23.3167	4075.09	101.189	4075.09	64.5984	4075.09	79.475	4075.09	83.9321
4074.85	17.8623	4074.85	53.1306	4074.85	23.3284	4074.85	101.187	4074.85	64.5858	4074.85	79.4379	4074.85	83.9122
4074.61	17.8958	4074.61	53.1516	4074.61	23.3447	4074.61	101.196	4074.61	64.5831	4074.61	79.4131	4074.61	83.9093
4074.37	17.926	4074.37	53.1822	4074.37	23.3636	4074.37	101.214	4074.37	64.5913	4074.37	79.4038	4074.37	83.9241
4074.13	17.9503	4074.13	53.2183	4074.13	23.3826	4074.13	101.242	4074.13	64.6097	4074.13	79.4108	4074.13	83.9549
4073.89	17.9674	4073.89	53.2551	4073.89	23.3992	4073.89	101.274	4073.89	64.636	4073.89	79.4327	4073.89	83.9976
4073.65	17.9769	4073.65	53.2875	4073.65	23.4112	4073.65	101.306	4073.65	64.6669	4073.65	79.4654	4073.65	84.0463
4073.4	17.9793	4073.4	53.3111	4073.4	23.417	4073.4	101.335	4073.4	64.698	4073.4	79.5035	4073.4	84.0942
4073.16	17.9759	4073.16	53.3225	4073.16	23.4159	4073.16	101.356	4073.16	64.7249	4073.16	79.5404	4073.16	84.1343
4072.92	17.9689	4072.92	53.3203	4072.92	23.408	4072.92	101.365	4072.92	64.7436	4072.92	79.5699	4072.92	84.1604
4072.68	17.9606	4072.68	53.3044	4072.68	23.3945	4072.68	101.36	4072.68	64.7512	4072.68	79.5866	4072.68	84.168
4072.44	17.9531	4072.44	53.2771	4072.44	23.3776	4072.44	101.341	4072.44	64.7463	4072.44	79.587	4072.44	84.1549
4072.2	17.9485	4072.2	53.242	4072.2	23.3595	4072.2	101.31	4072.2	64.7292	4072.2	79.5698	4072.2	84.1216
4071.96	17.9478	4071.96	53.2035	4071.96	23.3427	4071.96	101.268	4071.96	64.702	4071.96	79.5362	4071.96	84.0711
4071.72	17.9515	4071.72	53.1668	4071.72	23.3296	4071.72	101.22	4071.72	64.6681	4071.72	79.4899	4071.72	84.0087
4071.48	17.9588	4071.48	53.1365	4071.48	23.3217	4071.48	101.171	4071.48	64.6319	4071.48	79.4363	4071.48	83.9412
4071.23	17.9685	4071.23	53.1161	4071.23	23.3196	4071.23	101.126	4071.23	64.5979	4071.23	79.3816	4071.23	83.8758
4070.99	17.9786	4070.99	53.1079	4070.99	23.323	4070.99	101.088	4070.99	64.5704	4070.99	79.3325	4070.99	83.8192
4070.75	17.987	4070.75	53.1121	4070.75	23.3306	4070.75	101.06	4070.75	64.5523	4070.75	79.2946	4070.75	83.7767
4070.51	17.9917	4070.51	53.1276	4070.51	23.3404	4070.51	101.044	4070.51	64.5453	4070.51	79.2721	4070.51	83.7517
4070.27	17.9912	4070.27	53.1514	4070.27	23.3502	4070.27	101.04	4070.27	64.5493	4070.27	79.267	4070.27	83.7449
4070.03	17.9847	4070.03	53.1799	4070.03	23.3574	4070.03	101.047	4070.03	64.5625	4070.03	79.2791	4070.03	83.7548
4069.79	17.9725	4069.79	53.2088	4069.79	23.3602	4069.79	101.061	4069.79	64.5818	4069.79	79.306	4069.79	83.7775
4069.55	17.9555	4069.55	53.234	4069.55	23.3573	4069.55	101.08	4069.55	64.6033	4069.55	79.3435	4069.55	83.8078
4069.31	17.9357	4069.31	53.2522	4069.31	23.3484	4069.31	101.099	4069.31	64.6228	4069.31	79.3863	4069.31	83.8395
4069.07	17.9155	4069.07	53.2614	4069.07	23.3343	4069.07	101.115	4069.07	64.6364	4069.07	79.4287	4069.07	83.8666
4068.82	17.8973	4068.82	53.2611	4068.82	23.3166	4068.82	101.125	4068.82	64.6415	4068.82	79.4654	4068.82	83.8841
4068.58	17.8837	4068.58	53.2521	4068.58	23.2978	4068.58	101.129	4068.58	64.6366	4068.58	79.4923	4068.58	83.8885
4068.34	17.8767	4068.34	53.2368	4068.34	23.2805	4068.34	101.124	4068.34	64.6222	4068.34	79.5069	4068.34	83.8788
4068.1	17.8771	4068.1	53.2184	4068.1	23.2676	4068.1	101.112	4068.1	64.6004	4068.1	79.5088	4068.1	83.8561
4067.86	17.8851	4067.86	53.2006	4067.86	23.2611	4067.86	101.096	4067.86	64.5747	4067.86	79.4996	4067.86	83.8237
4067.62	17.8998	4067.62	53.1867	4067.62	23.2624	4067.62	101.077	4067.62	64.5494	4067.62	79.4824	4067.62	83.7862
4067.38	17.9193	4067.38	53.1794	4067.38	23.2715	4067.38	101.059	4067.38	64.5291	4067.38	79.4615	4067.38	83.7494
4067.14	17.9411	4067.14	53.1802	4067.14	23.2875	4067.14	101.044	4067.14	64.5177	4067.14	79.4413	4067.14	83.7188
4066.9	17.9625	4066.9	53.1893	4066.9	23.3082	4066.9	101.034	4066.9	64.5182	4066.9	79.4262	4066.9	83.6991
4066.65	17.9807	4066.65	53.2053	4066.65	23.3309	4066.65	101.031	4066.65	64.5316	4066.65	79.4191	4066.65	83.6935
4066.41	17.9936	4066.41	53.2257	4066.41	23.3522	4066.41	101.035	4066.41	64.5575	4066.41	79.4218	4066.41	83.7031
4066.17	17.9999	4066.17	53.2474	4066.17	23.3692	4066.17	101.046	4066.17	64.5935	4066.17	79.434	4066.17	83.727
4065.93	17.9991	4065.93	53.2669	4065.93	23.3794	4065.93	101.062	4065.93	64.6355	4065.93	79.4543	4065.93	83.7622
4065.69	17.9919	4065.69	53.2811	4065.69	23.3812	4065.69	101.081	4065.69	64.6787	4065.69	79.4793	4065.69	83.8044
4065.45	17.9798	4065.45	53.2875	4065.45	23.3744	4065.45	101.1	4065.45	64.718	4065.45	79.5052	4065.45	83.8482
4065.21	17.965	4065.21	53.285	4065.21	23.3601	4065.21	101.118	4065.21	64.7485	4065.21	79.5278	4065.21	83.8883
4064.97	17.9499	4064.97	53.274	4064.97	23.3406	4064.97	101.133	4064.97	64.7666	4064.97	79.5436	4064.97	83.9201
4064.73	17.937	4064.73	53.2562	4064.73	23.3191	4064.73	101.144	4064.73	64.7704	4064.73	79.5499	4064.73	83.9402
4064.49	17.9283	4064.49	53.2344	4064.49	23.2995	4064.49	101.151	4064.49	64.7597	4064.49	79.5456	4064.49	83.9471
4064.24	17.9249	4064.24	53.2124	4064.24	23.2853	4064.24	101.155	4064.24	64.7364	4064.24	79.5312	4064.24	83.9415
4064	17.9272	4064	53.1942	4064	23.2797	4064	101.156	4064	64.7041	4064	79.509	4064	83.9259
4063.76	17.9346	4063.76	53.1832	4063.76	23.2846	4063.76	101.158	4063.76	64.6678	4063.76	79.4826	4063.76	83.9043
4063.52	17.9455	4063.52	53.1822	4063.52	23.3005	4063.52	101.161	4063.52	64.6325	4063.52	79.4561	4063.52	83.8815
4063.28	17.9578	4063.28	53.1923	4063.28	23.3264	4063.28	101.166	4063.28	64.6032	4063.28	79.434	4063.28	83.8624
4063.04	17.9691	4063.04	53.2135	4063.04	23.3596	4063.04	101.175	4063.04	64.5839	4063.04	79.42	4063.04	83.8514
4062.8	17.9772	4062.8	53.244	4062.8	23.3966	4062.8	101.188	4062.8	64.5769	4062.8	79.4168	4062.8	83.8514
4062.56	17.9806	4062.56	53.2807	4062.56	23.4328	4062.56	101.204	4062.56	64.5826	4062.56	79.4254	4062.56	83.8635
4062.32	17.9782	4062.32	53.3196	4062.32	23.4639	4062.32	101.221	4062.32	64.5994	4062.32	79.4453	4062.32	83.887
4062.07	17.9703	4062.07	53.3564	4062.07	23.4857	4062.07	101.237	4062.07	64.6242	4062.07	79.4743	4062.07	83.9195
4061.83	17.9579	4061.83	53.3871	4061.83	23.4952	4061.83	101.251	4061.83	64.6526	4061.83	79.5089	4061.83	83.9568
4061.59	17.9431	4061.59	53.4083	4061.59	23.4908	4061.59	101.26	4061.59	64.6796	4061.59	79.5447	4061.59	83.9942
4061.35	17.9284	4061.35	53.4178	4061.35	23.4727	4061.35	101.263	4061.35	64.7005	4061.35	79.5773	4061.35	84.0267
4061.11	17.9165	4061.11	53.4151	4061.11	23.4427	4061.11	101.259	4061.11	64.7114	4061.11	79.6026	4061.11	84.0497
4060.87	17.9098	4060.87	53.401	4060.87	23.404	4060.87	101.247	4060.87	64.7098	4060.87	79.6178	4060.87	84.0601
4060.63	17.9104	4060.63	53.3777	4060.63	23.3612	4060.63	101.23	4060.63	64.6952	4060.63	79.6212	4060.63	84.0563
4060.39	17.919	4060.39	53.3486	4060.39	23.3193	4060.39	101.207	4060.39	64.6692	4060.39	79.6131	4060.39	84.0386
4060.15	17.9354	4060.15	53.3177	4060.15	23.2831	4060.15	101.183	4060.15	64.6349	4060.15	79.5953	4060.15	84.0092
4059.91	17.9583	4059.91	53.2888	4059.91	23.2569	4059.91	101.159	4059.91	64.5968	4059.91	79.5708	4059.91	83.9719
4059.66	17.9853	4059.66	53.2653	4059.66	23.2435	4059.66	101.138	4059.66	64.56	4059.66	79.5438	4059.66	83.9313
4059.42	18.0134	4059.42	53.2495	4059.42	23.2442	4059.42	101.122	4059.42	64.5293	4059.42	79.5182	4059.42	83.8921
4059.18	18.0391	4059.18	53.2424	4059.18	23.2584	4059.18	101.113	4059.18	64.5087	4059.18	79.4978	4059.18	83.8589
4058.94	18.0595	4058.94	53.2437	4058.94	23.2842	4058.94	101.109	4058.94	64.5007	4058.94	79.4852	4058.94	83.8347
4058.7	18.0723	4058.7	53.2518	4058.7	23.3179	4058.7	101.112	4058.7	64.5057	4058.7	79.4818	4058.7	83.8213
4058.46	18.0762	4058.46	53.2644	4058.46	23.3554	4058.46	101.12	4058.46	64.5226	4058.46	79.4871	4058.46	83.8184
4058.22	18.0713	4058.22	53.2785	4058.22	23.3922	4058.22	101.13	4058.22	64.5481	4058.22	79.4995	4058.22	83.8243
4057.98	18.0589	4057.98	53.2912	4057.98	23.4241	4057.98	101.14	4057.98	64.5779	4057.98	79.5159	4057.98	83.8358
4057.74	18.0413	4057.74	53.3	4057.74	23.4476	4057.74	101.147	4057.74	64.6071	4057.74	79.5325	4057.74	83.8488
4057.49	18.0218	4057.49	53.3035	4057.49	23.4607	4057.49	101.151	4057.49	64.6307	4057.49	79.5454	4057.49	83.8589
4057.25	18.004	4057.25	53.3009	4057.25	23.4625	4057.25	101.148	4057.25	64.6448	4057.25	79.5512	4057.25	83.8621
4057.01	17.9912	4057.01	53.2931	4057.01	23.4536	4057.01	101.14	4057.01	64.6468	4057.01	79.5474	4057.01	83.8558
4056.77	17.9861	4056.77	53.2816	4056.77	23.4361	4056.77	101.127	4056.77	64.6361	4056.77	79.5328	4056.77	83.8385
4056.53	17.9902	4056.53	53.2688	4056.53	23.4126	4056.53	101.109	4056.53	64.6139	4056.53	79.5079	4056.53	83.8105
4056.29	18.004	4056.29	53.2574	4056.29	23.3867	4056.29	101.089	4056.29	64.5835	4056.29	79.4749	4056.29	83.7737
4056.05	18.0261	4056.05	53.2498	4056.05	23.3617	4056.05	101.07	4056.05	64.5494	4056.05	79.4369	4056.05	83.7316
4055.81	18.054	4055.81	53.2483	4055.81	23.3405	4055.81	101.053	4055.81	64.5167	4055.81	79.3982	4055.81	83.6885
4055.57	18.0844	4055.57	53.2537	4055.57	23.3253	4055.57	101.042	4055.57	64.4905	4055.57	79.3629	4055.57	83.649
4055.32	18.1132	4055.32	53.2663	4055.32	23.3174	4055.32	101.037	4055.32	64.4752	4055.32	79.3352	4055.32	83.6174
4055.08	18.1366	4055.08	53.2849	4055.08	23.3168	4055.08	101.038	4055.08	64.4734	4055.08	79.3179	4055.08	83.597
4054.84	18.1514	4054.84	53.3077	4054.84	23.3228	4054.84	101.047	4054.84	64.4859	4054.84	79.3127	4054.84	83.5897
4054.6	18.1554	4054.6	53.3321	4054.6	23.3339	4054.6	101.061	4054.6	64.5116	4054.6	79.3199	4054.6	83.5961
4054.36	18.1481	4054.36	53.3553	4054.36	23.348	4054.36	101.079	4054.36	64.5473	4054.36	79.3382	4054.36	83.6149
4054.12	18.1301	4054.12	53.3747	4054.12	23.3634	4054.12	101.099	4054.12	64.5884	4054.12	79.365	4054.12	83.6435
4053.88	18.1038	4053.88	53.3881	4053.88	23.378	4053.88	101.118	4053.88	64.6295	4053.88	79.3968	4053.88	83.6785
4053.64	18.0727	4053.64	53.3946	4053.64	23.3907	4053.64	101.134	4053.64	64.6652	4053.64	79.4297	4053.64	83.7157
4053.4	18.041	4053.4	53.3937	4053.4	23.4005	4053.4	101.146	4053.4	64.6905	4053.4	79.4599	4053.4	83.7513
4053.16	18.0132	4053.16	53.3864	4053.16	23.4075	4053.16	101.153	4053.16	64.7019	4053.16	79.4841	4053.16	83.7818
4052.91	17.9931	4052.91	53.3744	4052.91	23.4119	4052.91	101.153	4052.91	64.6979	4052.91	79.5002	4052.91	83.8047
4052.67	17.9841	4052.67	53.36	4052.67	23.4143	4052.67	101.148	4052.67	64.679	4052.67	79.5069	4052.67	83.819
4052.43	17.9878	4052.43	53.3456	4052.43	23.4156	4052.43	101.139	4052.43	64.6477	4052.43	79.5047	4052.43	83.8249
4052.19	18.0043	4052.19	53.3336	4052.19	23.4166	4052.19	101.127	4052.19	64.6083	4052.19	79.4949	4052.19	83.8236
4051.95	18.0323	4051.95	53.3258	4051.95	23.4175	4051.95	101.114	4051.95	64.5664	4051.95	79.4798	4051.95	83.8175
4051.71	18.069	4051.71	53.3233	4051.71	23.4187	4051.71	101.101	4051.71	64.5276	4051.71	79.4622	4051.71	83.8093
4051.47	18.1104	4051.47	53.3259	4051.47	23.4196	4051.47	101.09	4051.47	64.4973	4051.47	79.4449	4051.47	83.8016
4051.23	18.1524	4051.23	53.333	4051.23	23.4198	4051.23	101.083	4051.23	64.4796	4051.23	79.4301	4051.23	83.7967
4050.99	18.1908	4050.99	53.343	4050.99	23.4185	4050.99	101.08	4050.99	64.477	4050.99	79.4198	4050.99	83.7961
4050.74	18.222	4050.74	53.354	4050.74	23.4151	4050.74	101.08	4050.74	64.49	4050.74	79.4147	4050.74	83.8003
4050.5	18.2438	4050.5	53.364	4050.5	23.4093	4050.5	101.085	4050.5	64.5171	4050.5	79.4152	4050.5	83.8091
4050.26	18.255	4050.26	53.3715	4050.26	23.4011	4050.26	101.092	4050.26	64.555	4050.26	79.4203	4050.26	83.8211
4050.02	18.2559	4050.02	53.3755	4050.02	23.3912	4050.02	101.102	4050.02	64.5994	4050.02	79.4291	4050.02	83.8348
4049.78	18.2482	4049.78	53.3759	4049.78	23.3808	4049.78	101.114	4049.78	64.645	4049.78	79.4401	4049.78	83.8481
4049.54	18.2346	4049.54	53.3734	4049.54	23.3713	4049.54	101.127	4049.54	64.687	4049.54	79.4523	4049.54	83.8593
4049.3	18.2181	4049.3	53.3694	4049.3	23.3644	4049.3	101.141	4049.3	64.7211	4049.3	79.4646	4049.3	83.8671
4049.06	18.2022	4049.06	53.3662	4049.06	23.3618	4049.06	101.155	4049.06	64.7442	4049.06	79.4767	4049.06	83.871
4048.82	18.1898	4048.82	53.366	4048.82	23.3647	4048.82	101.17	4048.82	64.755	4048.82	79.4887	4048.82	83.8709
4048.58	18.1831	4048.58	53.3708	4048.58	23.3735	4048.58	101.184	4048.58	64.754	4048.58	79.5012	4048.58	83.8678
4048.33	18.1832	4048.33	53.382	4048.33	23.3878	4048.33	101.198	4048.33	64.7431	4048.33	79.5151	4048.33	83.863
4048.09	18.1901	4048.09	53.4002	4048.09	23.4064	4048.09	101.211	4048.09	64.7254	4048.09	79.5313	4048.09	83.858
4047.85	18.2028	4047.85	53.4246	4047.85	23.4271	4047.85	101.222	4047.85	64.7047	4047.85	79.5502	4047.85	83.8543
4047.61	18.2192	4047.61	53.4537	4047.61	23.4472	4047.61	101.231	4047.61	64.6848	4047.61	79.572	4047.61	83.8527
4047.37	18.2373	4047.37	53.4847	4047.37	23.4637	4047.37	101.236	4047.37	64.6688	4047.37	79.5961	4047.37	83.8535
4047.13	18.2545	4047.13	53.5145	4047.13	23.4738	4047.13	101.236	4047.13	64.6589	4047.13	79.6211	4047.13	83.8562
4046.89	18.2692	4046.89	53.5396	4046.89	23.4753	4046.89	101.229	4046.89	64.6557	4046.89	79.645	4046.89	83.8595
4046.65	18.2799	4046.65	53.5569	4046.65	23.4671	4046.65	101.216	4046.65	64.6589	4046.65	79.6655	4046.65	83.8615
4046.41	18.2866	4046.41	53.5641	4046.41	23.4492	4046.41	101.196	4046.41	64.6665	4046.41	79.6801	4046.41	83.8599
4046.16	18.2898	4046.16	53.5597	4046.16	23.4228	4046.16	101.168	4046.16	64.6761	4046.16	79.6867	4046.16	83.8526
4045.92	18.2908	4045.92	53.5437	4045.92	23.3906	4045.92	101.135	4045.92	64.6844	4045.92	79.6838	4045.92	83.8379
4045.68	18.2918	4045.68	53.5174	4045.68	23.3562	4045.68	101.097	4045.68	64.6885	4045.68	79.6706	4045.68	83.8147
4045.44	18.2949	4045.44	53.4833	4045.44	23.3238	4045.44	101.057	4045.44	64.6863	4045.44	79.6478	4045.44	83.7831
4045.2	18.3019	4045.2	53.4448	4045.2	23.2979	4045.2	101.018	4045.2	64.6763	4045.2	79.6169	4045.2	83.7442
4044.96	18.3143	4044.96	53.4056	4044.96	23.2821	4044.96	100.982	4044.96	64.6586	4044.96	79.5807	4044.96	83.7002
4044.72	18.3326	4044.72	53.3697	4044.72	23.2794	4044.72	100.952	4044.72	64.6344	4044.72	79.5425	4044.72	83.6542
4044.48	18.3561	4044.48	53.3402	4044.48	23.2909	4044.48	100.929	4044.48	64.6062	4044.48	79.506	4044.48	83.6097
4044.24	18.3832	4044.24	53.3195	4044.24	23.3163	4044.24	100.915	4044.24	64.5771	4044.24	79.4748	4044.24	83.5701
4044	18.4115	4044	53.3086	4044	23.3534	4044	100.911	4044	64.5506	4044	79.4517	4044	83.5386
4043.75	18.438	4043.75	53.3071	4043.75	23.3986	4043.75	100.915	4043.75	64.5299	4043.75	79.4386	4043.75	83.5172
4043.51	18.4596	4043.51	53.3135	4043.51	23.4471	4043.51	100.926	4043.51	64.5174	4043.51	79.4357	4043.51	83.5071
4043.27	18.4738	4043.27	53.3252	4043.27	23.4936	4043.27	100.942	4043.27	64.5146	4043.27	79.4423	4043.27	83.5078
4043.03	18.4789	4043.03	53.3394	4043.03	23.5333	4043.03	100.959	4043.03	64.5217	4043.03	79.4563	4043.03	83.518
4042.79	18.4741	4042.79	53.3529	4042.79	23.5619	4042.79	100.976	4042.79	64.5374	4042.79	79.4746	4042.79	83.5352
4042.55	18.4603	4042.55	53.3633	4042.55	23.5768	4042.55	100.99	4042.55	64.5596	4042.55	79.4938	4042.55	83.5563
4042.31	18.4394	4042.31	53.3689	4042.31	23.5768	4042.31	100.998	4042.31	64.5854	4042.31	79.5105	4042.31	83.5784
4042.07	18.4141	4042.07	53.3692	4042.07	23.5628	4042.07	101.002	4042.07	64.6116	4042.07	79.5219	4042.07	83.5984
4041.83	18.3879	4041.83	53.3646	4041.83	23.5374	4041.83	101	4041.83	64.6356	4041.83	79.5261	4041.83	83.6143
4041.58	18.3645	4041.58	53.3568	4041.58	23.5041	4041.58	100.993	4041.58	64.6546	4041.58	79.5223	4041.58	83.6247
4041.34	18.3473	4041.34	53.348	4041.34	23.468	4041.34	100.982	4041.34	64.6674	4041.34	79.5111	4041.34	83.6294
4041.1	18.3388	4041.1	53.3409	4041.1	23.4338	4041.1	100.971	4041.1	64.6738	4041.1	79.4941	4041.1	83.6293
4040.86	18.3405	4040.86	53.3379	4040.86	23.4061	4040.86	100.96	4040.86	64.6745	4040.86	79.474	4040.86	83.6259
4040.62	18.3524	4040.62	53.3411	4040.62	23.3883	4040.62	100.952	4040.62	64.6712	4040.62	79.4538	4040.62	83.6212
4040.38	18.3735	4040.38	53.3515	4040.38	23.3826	4040.38	100.947	4040.38	64.6661	4040.38	79.4365	4040.38	83.6173
4040.14	18.4014	4040.14	53.3688	4040.14	23.3892	4040.14	100.946	4040.14	64.6615	4040.14	79.4247	4040.14	83.6159
4039.9	18.4327	4039.9	53.392	4039.9	23.4069	4039.9	100.95	4039.9	64.6594	4039.9	79.4201	4039.9	83.618
4039.66	18.4641	4039.66	53.4189	4039.66	23.4329	4039.66	100.955	4039.66	64.6614	4039.66	79.4232	4039.66	83.6239
4039.42	18.4919	4039.42	53.4465	4039.42	23.4635	4039.42	100.962	4039.42	64.668	4039.42	79.4334	4039.42	83.6327
4039.17	18.5134	4039.17	53.4719	4039.17	23.4944	4039.17	100.967	4039.17	64.6788	4039.17	79.4491	4039.17	83.643
4038.93	18.5268	4038.93	53.4922	4038.93	23.5217	4038.93	100.97	4038.93	64.6926	4038.93	79.4676	4038.93	83.6527
4038.69	18.5316	4038.69	53.5054	4038.69	23.542	4038.69	100.967	4038.69	64.7074	4038.69	79.4863	4038.69	83.6597
4038.45	18.5284	4038.45	53.5103	4038.45	23.5533	4038.45	100.959	4038.45	64.7211	4038.45	79.5024	4038.45	83.6619
4038.21	18.5192	4038.21	53.5071	4038.21	23.5546	4038.21	100.946	4038.21	64.7314	4038.21	79.5137	4038.21	83.658
4037.97	18.5068	4037.97	53.4972	4037.97	23.547	4037.97	100.927	4037.97	64.7365	4037.97	79.5188	4037.97	83.6476
4037.73	18.4941	4037.73	53.4828	4037.73	23.5323	4037.73	100.905	4037.73	64.7357	4037.73	79.5177	4037.73	83.6313
4037.49	18.4844	4037.49	53.467	4037.49	23.5136	4037.49	100.883	4037.49	64.7289	4037.49	79.5113	4037.49	83.6109
4037.25	18.4801	4037.25	53.4529	4037.25	23.4945	4037.25	100.861	4037.25	64.7169	4037.25	79.5014	4037.25	83.5889
4037	18.483	4037	53.4434	4037	23.4783	4037	100.844	4037	64.7018	4037	79.491	4037	83.5682
4036.76	18.4935	4036.76	53.4406	4036.76	23.4678	4036.76	100.834	4036.76	64.6859	4036.76	79.4828	4036.76	83.552
4036.52	18.5107	4036.52	53.4455	4036.52	23.4648	4036.52	100.83	4036.52	64.6717	4036.52	79.4795	4036.52	83.5429
4036.28	18.5329	4036.28	53.4576	4036.28	23.4699	4036.28	100.835	4036.28	64.6615	4036.28	79.4831	4036.28	83.5425
4036.04	18.5572	4036.04	53.4753	4036.04	23.4821	4036.04	100.847	4036.04	64.6571	4036.04	79.4946	4036.04	83.5514
4035.8	18.5807	4035.8	53.4961	4035.8	23.4995	4035.8	100.865	4035.8	64.6593	4035.8	79.5137	4035.8	83.5689
4035.56	18.6003	4035.56	53.5168	4035.56	23.5193	4035.56	100.886	4035.56	64.6677	4035.56	79.5389	4035.56	83.5928
4035.32	18.6137	4035.32	53.5339	4035.32	23.5383	4035.32	100.908	4035.32	64.6812	4035.32	79.5677	4035.32	83.6203
4035.08	18.6193	4035.08	53.5446	4035.08	23.5535	4035.08	100.928	4035.08	64.6976	4035.08	79.597	4035.08	83.6478
4034.84	18.6169	4034.84	53.5469	4034.84	23.5624	4034.84	100.944	4034.84	64.7145	4034.84	79.6234	4034.84	83.6718
4034.59	18.6076	4034.59	53.5401	4034.59	23.5637	4034.59	100.955	4034.59	64.7292	4034.59	79.6441	4034.59	83.6892
4034.35	18.5934	4034.35	53.5248	4034.35	23.5571	4034.35	100.96	4034.35	64.7395	4034.35	79.657	4034.35	83.6982
4034.11	18.5774	4034.11	53.5032	4034.11	23.5436	4034.11	100.959	4034.11	64.7441	4034.11	79.661	4034.11	83.6981
4033.87	18.5631	4033.87	53.4784	4033.87	23.5253	4033.87	100.954	4033.87	64.7424	4033.87	79.6565	4033.87	83.6897
4033.63	18.5538	4033.63	53.4545	4033.63	23.5051	4033.63	100.948	4033.63	64.7353	4033.63	79.6453	4033.63	83.6755
4033.39	18.5526	4033.39	53.4352	4033.39	23.4862	4033.39	100.942	4033.39	64.7246	4033.39	79.6299	4033.39	83.659
4033.15	18.5611	4033.15	53.4242	4033.15	23.4717	4033.15	100.94	4033.15	64.7128	4033.15	79.6141	4033.15	83.6442
4032.91	18.5802	4032.91	53.4238	4032.91	23.4637	4032.91	100.944	4032.91	64.703	4032.91	79.6011	4032.91	83.6352
4032.67	18.609	4032.67	53.435	4032.67	23.4637	4032.67	100.956	4032.67	64.6979	4032.67	79.5942	4032.67	83.6355
4032.42	18.6453	4032.42	53.4571	4032.42	23.4718	4032.42	100.975	4032.42	64.6999	4032.42	79.5955	4032.42	83.6474
4032.18	18.6859	4032.18	53.4878	4032.18	23.4868	4032.18	101.001	4032.18	64.71	4032.18	79.6056	4032.18	83.6712
4031.94	18.7269	4031.94	53.5235	4031.94	23.5065	4031.94	101.031	4031.94	64.728	4031.94	79.6238	4031.94	83.7058
4031.7	18.7644	4031.7	53.5597	4031.7	23.5279	4031.7	101.064	4031.7	64.7526	4031.7	79.648	4031.7	83.748
4031.46	18.7946	4031.46	53.592	4031.46	23.548	4031.46	101.096	4031.46	64.7808	4031.46	79.6747	4031.46	83.7933
4031.22	18.8148	4031.22	53.6164	4031.22	23.5638	4031.22	101.123	4031.22	64.809	4031.22	79.7	4031.22	83.8364
4030.98	18.8236	4030.98	53.63	4030.98	23.573	4030.98	101.142	4030.98	64.8332	4030.98	79.7197	4030.98	83.8718
4030.74	18.8207	4030.74	53.6313	4030.74	23.5746	4030.74	101.152	4030.74	64.8494	4030.74	79.7302	4030.74	83.8945
4030.5	18.8073	4030.5	53.621	4030.5	23.5686	4030.5	101.151	4030.5	64.8546	4030.5	79.7291	4030.5	83.9009
4030.25	18.7859	4030.25	53.6012	4030.25	23.5564	4030.25	101.139	4030.25	64.8471	4030.25	79.7157	4030.25	83.8893
4030.01	18.7598	4030.01	53.5758	4030.01	23.5402	4030.01	101.119	4030.01	64.8268	4030.01	79.6907	4030.01	83.86
4029.77	18.7328	4029.77	53.5495	4029.77	23.5233	4029.77	101.093	4029.77	64.7952	4029.77	79.6569	4029.77	83.8157
4029.53	18.7089	4029.53	53.5274	4029.53	23.5088	4029.53	101.063	4029.53	64.7558	4029.53	79.6184	4029.53	83.7607
4029.29	18.6915	4029.29	53.5141	4029.29	23.4997	4029.29	101.034	4029.29	64.7131	4029.29	79.5802	4029.29	83.701
4029.05	18.6832	4029.05	53.513	4029.05	23.4982	4029.05	101.009	4029.05	64.6723	4029.05	79.5474	4029.05	83.643
4028.81	18.6855	4028.81	53.5258	4028.81	23.5053	4028.81	100.99	4028.81	64.6386	4028.81	79.5246	4028.81	83.5927
4028.57	18.6986	4028.57	53.5521	4028.57	23.5206	4028.57	100.979	4028.57	64.6164	4028.57	79.5153	4028.57	83.5552
4028.33	18.7216	4028.33	53.5897	4028.33	23.5424	4028.33	100.975	4028.33	64.6087	4028.33	79.5212	4028.33	83.5337
4028.09	18.7527	4028.09	53.6343	4028.09	23.568	4028.09	100.979	4028.09	64.6167	4028.09	79.5417	4028.09	83.5294
4027.84	18.7892	4027.84	53.6806	4027.84	23.5939	4027.84	100.988	4027.84	64.6396	4027.84	79.5748	4027.84	83.5408
4027.6	18.8284	4027.6	53.7226	4027.6	23.6165	4027.6	100.999	4027.6	64.6749	4027.6	79.6163	4027.6	83.5648
4027.36	18.8676	4027.36	53.7547	4027.36	23.6324	4027.36	101.009	4027.36	64.7183	4027.36	79.6611	4027.36	83.5965
4027.12	18.9044	4027.12	53.7724	4027.12	23.6392	4027.12	101.015	4027.12	64.7646	4027.12	79.7035	4027.12	83.63
4026.88	18.9373	4026.88	53.7726	4026.88	23.6356	4026.88	101.014	4026.88	64.8084	4026.88	79.7382	4026.88	83.6595
4026.64	18.9653	4026.64	53.7545	4026.64	23.6218	4026.64	101.006	4026.64	64.8446	4026.64	79.7606	4026.64	83.6798
4026.4	18.9879	4026.4	53.7193	4026.4	23.5994	4026.4	100.989	4026.4	64.8693	4026.4	79.7679	4026.4	83.6873
4026.16	19.0055	4026.16	53.6706	4026.16	23.5714	4026.16	100.965	4026.16	64.8802	4026.16	79.7595	4026.16	83.6799
4025.92	19.0185	4025.92	53.6135	4025.92	23.5414	4025.92	100.936	4025.92	64.8769	4025.92	79.7365	4025.92	83.6581
4025.67	19.0278	4025.67	53.5542	4025.67	23.5135	4025.67	100.905	4025.67	64.8613	4025.67	79.702	4025.67	83.6245
4025.43	19.034	4025.43	53.499	4025.43	23.4917	4025.43	100.875	4025.43	64.8365	4025.43	79.6605	4025.43	83.5832
4025.19	19.0376	4025.19	53.4536	4025.19	23.479	4025.19	100.849	4025.19	64.8074	4025.19	79.6175	4025.19	83.5396
4024.95	19.0391	4024.95	53.4224	4024.95	23.4772	4024.95	100.831	4024.95	64.779	4024.95	79.5784	4024.95	83.4995
4024.71	19.0385	4024.71	53.4079	4024.71	23.4867	4024.71	100.821	4024.71	64.7564	4024.71	79.5478	4024.71	83.4679
4024.47	19.0356	4024.47	53.4103	4024.47	23.5061	4024.47	100.821	4024.47	64.7435	4024.47	79.5292	4024.47	83.4488
4024.23	19.0303	4024.23	53.4279	4024.23	23.5328	4024.23	100.831	4024.23	64.7427	4024.23	79.5239	4024.23	83.4442
4023.99	19.0226	4023.99	53.457	4023.99	23.5633	4023.99	100.848	4023.99	64.7547	4023.99	79.5316	4023.99	83.4541
4023.75	19.013	4023.75	53.4928	4023.75	23.5934	4023.75	100.871	4023.75	64.7779	4023.75	79.5498	4023.75	83.4764
4023.51	19.0019	4023.51	53.5299	4023.51	23.6192	4023.51	100.896	4023.51	64.8093	4023.51	79.5749	4023.51	83.5072
4023.26	18.9905	4023.26	53.5636	4023.26	23.6373	4023.26	100.92	4023.26	64.8446	4023.26	79.6024	4023.26	83.5416
4023.02	18.9803	4023.02	53.5898	4023.02	23.6458	4023.02	100.94	4023.02	64.8787	4023.02	79.6277	4023.02	83.5742
4022.78	18.973	4022.78	53.6061	4022.78	23.6439	4022.78	100.955	4022.78	64.9069	4022.78	79.6469	4022.78	83.6
4022.54	18.9701	4022.54	53.6119	4022.54	23.6325	4022.54	100.963	4022.54	64.9251	4022.54	79.6572	4022.54	83.6153
4022.3	18.9731	4022.3	53.6084	4022.3	23.6137	4022.3	100.965	4022.3	64.931	4022.3	79.6575	4022.3	83.6177
4022.06	18.9832	4022.06	53.5984	4022.06	23.5907	4022.06	100.96	4022.06	64.9237	4022.06	79.6484	4022.06	83.607
4021.82	19.0006	4021.82	53.5854	4021.82	23.5675	4021.82	100.951	4021.82	64.9042	4021.82	79.6322	4021.82	83.5849
4021.58	19.025	4021.58	53.5738	4021.58	23.5476	4021.58	100.939	4021.58	64.8755	4021.58	79.6123	4021.58	83.5548
4021.34	19.0553	4021.34	53.5671	4021.34	23.5343	4021.34	100.926	4021.34	64.8415	4021.34	79.5929	4021.34	83.5212
4021.09	19.0894	4021.09	53.5685	4021.09	23.5299	4021.09	100.913	4021.09	64.807	4021.09	79.578	4021.09	83.4891
4020.85	19.1252	4020.85	53.5792	4020.85	23.5352	4020.85	100.903	4020.85	64.7766	4020.85	79.5711	4020.85	83.4633
4020.61	19.1598	4020.61	53.5992	4020.61	23.5497	4020.61	100.896	4020.61	64.7542	4020.61	79.5745	4020.61	83.4476
4020.37	19.1906	4020.37	53.6266	4020.37	23.5717	4020.37	100.89	4020.37	64.7425	4020.37	79.5886	4020.37	83.4444
4020.13	19.2154	4020.13	53.6582	4020.13	23.5981	4020.13	100.886	4020.13	64.7424	4020.13	79.6124	4020.13	83.4539
4019.89	19.2327	4019.89	53.6899	4019.89	23.6256	4019.89	100.882	4019.89	64.753	4019.89	79.643	4019.89	83.4748
4019.65	19.2418	4019.65	53.7173	4019.65	23.6506	4019.65	100.876	4019.65	64.7718	4019.65	79.6767	4019.65	83.5038
4019.41	19.243	4019.41	53.7364	4019.41	23.6701	4019.41	100.867	4019.41	64.795	4019.41	79.7087	4019.41	83.5368
4019.17	19.2373	4019.17	53.7443	4019.17	23.6818	4019.17	100.856	4019.17	64.8181	4019.17	79.7348	4019.17	83.5688
4018.93	19.2266	4018.93	53.7396	4018.93	23.6848	4018.93	100.841	4018.93	64.8368	4018.93	79.7512	4018.93	83.595
4018.68	19.2131	4018.68	53.7226	4018.68	23.6793	4018.68	100.824	4018.68	64.8473	4018.68	79.7557	4018.68	83.6116
4018.44	19.1989	4018.44	53.6954	4018.44	23.6671	4018.44	100.806	4018.44	64.8472	4018.44	79.748	4018.44	83.6161
4018.2	19.1863	4018.2	53.6618	4018.2	23.6506	4018.2	100.79	4018.2	64.8358	4018.2	79.7293	4018.2	83.608
4017.96	19.1766	4017.96	53.6264	4017.96	23.633	4017.96	100.779	4017.96	64.8144	4017.96	79.7031	4017.96	83.5884
4017.72	19.1707	4017.72	53.5945	4017.72	23.6175	4017.72	100.775	4017.72	64.7856	4017.72	79.6737	4017.72	83.5602
4017.48	19.1685	4017.48	53.5706	4017.48	23.6068	4017.48	100.779	4017.48	64.7537	4017.48	79.6465	4017.48	83.5278
4017.24	19.1693	4017.24	53.5585	4017.24	23.6028	4017.24	100.794	4017.24	64.7235	4017.24	79.6265	4017.24	83.4957
4017	19.1717	4017	53.5605	4017	23.6062	4017	100.819	4017	64.6996	4017	79.6182	4017	83.469
4016.76	19.1743	4016.76	53.5771	4016.76	23.6167	4016.76	100.853	4016.76	64.6862	4016.76	79.6245	4016.76	83.4515
4016.51	19.1754	4016.51	53.6067	4016.51	23.6325	4016.51	100.894	4016.51	64.6859	4016.51	79.6464	4016.51	83.4461
4016.27	19.1737	4016.27	53.6465	4016.27	23.6512	4016.27	100.939	4016.27	64.6996	4016.27	79.683	4016.27	83.4538
4016.03	19.1687	4016.03	53.6921	4016.03	23.6699	4016.03	100.983	4016.03	64.7266	4016.03	79.7314	4016.03	83.474
4015.79	19.1605	4015.79	53.7388	4015.79	23.6857	4015.79	101.025	4015.79	64.7641	4015.79	79.7875	4015.79	83.5046
4015.55	19.1498	4015.55	53.7821	4015.55	23.6962	4015.55	101.059	4015.55	64.808	4015.55	79.8461	4015.55	83.542
4015.31	19.1381	4015.31	53.8179	4015.31	23.7	4015.31	101.085	4015.31	64.8536	4015.31	79.9016	4015.31	83.5822
4015.07	19.1275	4015.07	53.8434	4015.07	23.6967	4015.07	101.1	4015.07	64.8957	4015.07	79.9495	4015.07	83.6209
4014.83	19.1199	4014.83	53.8573	4014.83	23.6871	4014.83	101.105	4014.83	64.9297	4014.83	79.9859	4014.83	83.6543
4014.59	19.1171	4014.59	53.8601	4014.59	23.6732	4014.59	101.1	4014.59	64.9524	4014.59	80.0089	4014.59	83.6797
4014.35	19.1205	4014.35	53.8534	4014.35	23.6577	4014.35	101.089	4014.35	64.9619	4014.35	80.0185	4014.35	83.6957
4014.1	19.1304	4014.1	53.8403	4014.1	23.6438	4014.1	101.074	4014.1	64.9583	4014.1	80.0161	4014.1	83.7023
4013.86	19.1465	4013.86	53.8241	4013.86	23.6345	4013.86	101.059	4013.86	64.9433	4013.86	80.005	4013.86	83.701
4013.62	19.1673	4013.62	53.8083	4013.62	23.6322	4013.62	101.045	4013.62	64.9201	4013.62	79.9893	4013.62	83.6944
4013.38	19.1907	4013.38	53.796	4013.38	23.6386	4013.38	101.036	4013.38	64.8931	4013.38	79.9735	4013.38	83.6856
4013.14	19.2139	4013.14	53.7889	4013.14	23.6537	4013.14	101.033	4013.14	64.8668	4013.14	79.9613	4013.14	83.6779
4012.9	19.2342	4012.9	53.7878	4012.9	23.6766	4012.9	101.035	4012.9	64.8455	4012.9	79.9559	4012.9	83.674
4012.66	19.2491	4012.66	53.792	4012.66	23.7048	4012.66	101.042	4012.66	64.8325	4012.66	79.9587	4012.66	83.6758
4012.42	19.2568	4012.42	53.7996	4012.42	23.7352	4012.42	101.05	4012.42	64.8296	4012.42	79.9694	4012.42	83.6838
4012.18	19.2566	4012.18	53.8079	4012.18	23.7643	4012.18	101.058	4012.18	64.8371	4012.18	79.9863	4012.18	83.6974
4011.93	19.2491	4011.93	53.8141	4011.93	23.7886	4011.93	101.061	4011.93	64.8538	4011.93	80.0064	4011.93	83.7148
4011.69	19.236	4011.69	53.8154	4011.69	23.805	4011.69	101.057	4011.69	64.877	4011.69	80.0257	4011.69	83.7333
4011.45	19.22	4011.45	53.8099	4011.45	23.8118	4011.45	101.045	4011.45	64.9032	4011.45	80.0404	4011.45	83.7498
4011.21	19.2046	4011.21	53.7968	4011.21	23.8083	4011.21	101.023	4011.21	64.9286	4011.21	80.0471	4011.21	83.7614
4010.97	19.1933	4010.97	53.7764	4010.97	23.7953	4010.97	100.991	4010.97	64.9496	4010.97	80.0432	4010.97	83.7654
4010.73	19.1894	4010.73	53.7506	4010.73	23.7746	4010.73	100.952	4010.73	64.9634	4010.73	80.0282	4010.73	83.7608
4010.49	19.1953	4010.49	53.7219	4010.49	23.7493	4010.49	100.908	4010.49	64.9687	4010.49	80.0027	4010.49	83.7473
4010.25	19.2124	4010.25	53.6939	4010.25	23.7228	4010.25	100.864	4010.25	64.9652	4010.25	79.9687	4010.25	83.7256
4010.01	19.2405	4010.01	53.6699	4010.01	23.6986	4010.01	100.823	4010.01	64.9542	4010.01	79.9295	4010.01	83.698
4009.77	19.278	4009.77	53.6528	4009.77	23.6796	4009.77	100.788	4009.77	64.938	4009.77	79.889	4009.77	83.6671
4009.52	19.322	4009.52	53.6448	4009.52	23.668	4009.52	100.763	4009.52	64.9197	4009.52	79.8511	4009.52	83.636
4009.28	19.3685	4009.28	53.6464	4009.28	23.6646	4009.28	100.75	4009.28	64.9025	4009.28	79.8188	4009.28	83.6077
4009.04	19.4131	4009.04	53.6569	4009.04	23.6691	4009.04	100.749	4009.04	64.8895	4009.04	79.7944	4009.04	83.5843
4008.8	19.4512	4008.8	53.6742	4008.8	23.6798	4008.8	100.758	4008.8	64.8826	4008.8	79.7783	4008.8	83.5672
4008.56	19.479	4008.56	53.695	4008.56	23.6942	4008.56	100.775	4008.56	64.8828	4008.56	79.7695	4008.56	83.5566
4008.32	19.4939	4008.32	53.7153	4008.32	23.7093	4008.32	100.798	4008.32	64.8898	4008.32	79.7656	4008.32	83.5516
4008.08	19.4948	4008.08	53.7311	4008.08	23.7219	4008.08	100.82	4008.08	64.902	4008.08	79.7631	4008.08	83.5501
4007.84	19.4824	4007.84	53.7392	4007.84	23.7293	4007.84	100.84	4007.84	64.9168	4007.84	79.7581	4007.84	83.5498
4007.6	19.459	4007.6	53.7373	4007.6	23.7298	4007.6	100.853	4007.6	64.9312	4007.6	79.7472	4007.6	83.5479
4007.35	19.4285	4007.35	53.7246	4007.35	23.7229	4007.35	100.857	4007.35	64.9419	4007.35	79.7278	4007.35	83.5422
4007.11	19.3955	4007.11	53.7022	4007.11	23.7092	4007.11	100.851	4007.11	64.9463	4007.11	79.6985	4007.11	83.531
4006.87	19.3649	4006.87	53.6727	4006.87	23.6905	4006.87	100.836	4006.87	64.9427	4006.87	79.6603	4006.87	83.514
4006.63	19.3414	4006.63	53.6399	4006.63	23.6697	4006.63	100.813	4006.63	64.9306	4006.63	79.6154	4006.63	83.4917
4006.39	19.3286	4006.39	53.6084	4006.39	23.6498	4006.39	100.786	4006.39	64.9109	4006.39	79.5678	4006.39	83.4659
4006.15	19.3287	4006.15	53.5827	4006.15	23.634	4006.15	100.758	4006.15	64.8857	4006.15	79.5224	4006.15	83.4392
4005.91	19.3422	4005.91	53.5669	4005.91	23.6249	4005.91	100.734	4005.91	64.8578	4005.91	79.4845	4005.91	83.4146
4005.67	19.3679	4005.67	53.5635	4005.67	23.6242	4005.67	100.716	4005.67	64.8306	4005.67	79.4587	4005.67	83.3948
4005.43	19.403	4005.43	53.5734	4005.43	23.6321	4005.43	100.707	4005.43	64.8071	4005.43	79.4484	4005.43	83.3822
4005.18	19.4438	4005.18	53.596	4005.18	23.648	4005.18	100.708	4005.18	64.7898	4005.18	79.4553	4005.18	83.3782
4004.94	19.4859	4004.94	53.6283	4004.94	23.6697	4004.94	100.72	4004.94	64.7803	4004.94	79.4787	4004.94	83.3828
4004.7	19.5249	4004.7	53.6665	4004.7	23.6945	4004.7	100.74	4004.7	64.7787	4004.7	79.5161	4004.7	83.3948
4004.46	19.557	4004.46	53.7055	4004.46	23.7189	4004.46	100.767	4004.46	64.7839	4004.46	79.5628	4004.46	83.4119
4004.22	19.5795	4004.22	53.74	4004.22	23.7398	4004.22	100.797	4004.22	64.7938	4004.22	79.6131	4004.22	83.4308
4003.98	19.5913	4003.98	53.7653	4003.98	23.7542	4003.98	100.827	4003.98	64.8054	4003.98	79.6603	4003.98	83.448
4003.74	19.5923	4003.74	53.7779	4003.74	23.7605	4003.74	100.853	4003.74	64.8152	4003.74	79.6982	4003.74	83.4599
4003.5	19.5845	4003.5	53.7757	4003.5	23.7579	4003.5	100.874	4003.5	64.8203	4003.5	79.7219	4003.5	83.4638
4003.26	19.5707	4003.26	53.7589	4003.26	23.7472	4003.26	100.887	4003.26	64.8182	4003.26	79.7282	4003.26	83.4579
4003.02	19.5545	4003.02	53.7295	4003.02	23.7305	4003.02	100.892	4003.02	64.808	4003.02	79.7164	4003.02	83.4423
4002.77	19.54	4002.77	53.6914	4002.77	23.7105	4002.77	100.89	4002.77	64.7897	4002.77	79.6882	4002.77	83.418
4002.53	19.5307	4002.53	53.6498	4002.53	23.6907	4002.53	100.883	4002.53	64.7653	4002.53	79.648	4002.53	83.3878
4002.29	19.5293	4002.29	53.6102	4002.29	23.6746	4002.29	100.873	4002.29	64.7375	4002.29	79.602	4002.29	83.3557
4002.05	19.5375	4002.05	53.5782	4002.05	23.6653	4002.05	100.862	4002.05	64.7101	4002.05	79.5572	4002.05	83.3258
4001.81	19.5555	4001.81	53.5583	4001.81	23.6646	4001.81	100.853	4001.81	64.6871	4001.81	79.521	4001.81	83.3025
4001.57	19.582	4001.57	53.5534	4001.57	23.6734	4001.57	100.849	4001.57	64.672	4001.57	79.4998	4001.57	83.2893
4001.33	19.6147	4001.33	53.5647	4001.33	23.691	4001.33	100.851	4001.33	64.6674	4001.33	79.4983	4001.33	83.2887
4001.09	19.6505	4001.09	53.5913	4001.09	23.7158	4001.09	100.859	4001.09	64.6747	4001.09	79.519	4001.09	83.3015
4000.85	19.6859	4000.85	53.6308	4000.85	23.7449	4000.85	100.872	4000.85	64.6935	4000.85	79.5617	4000.85	83.3272
4000.6	19.7176	4000.6	53.6792	4000.6	23.775	4000.6	100.89	4000.6	64.722	4000.6	79.6237	4000.6	83.3634
4000.36	19.7429	4000.36	53.7318	4000.36	23.8025	4000.36	100.91	4000.36	64.757	4000.36	79.7002	4000.36	83.4068
4000.12	19.7599	4000.12	53.7838	4000.12	23.8245	4000.12	100.93	4000.12	64.7944	4000.12	79.7846	4000.12	83.4534
3999.88	19.768	3999.88	53.831	3999.88	23.8388	3999.88	100.949	3999.88	64.8298	3999.88	79.87	3999.88	83.4986
3999.64	19.7676	3999.64	53.8701	3999.64	23.844	3999.64	100.965	3999.64	64.8589	3999.64	79.9493	3999.64	83.5386
3999.4	19.7602	3999.4	53.8994	3999.4	23.8405	3999.4	100.976	3999.4	64.8787	3999.4	80.0167	3999.4	83.5705
3999.16	19.7479	3999.16	53.9189	3999.16	23.8297	3999.16	100.983	3999.16	64.8873	3999.16	80.0682	3999.16	83.5924
3998.92	19.7334	3998.92	53.93	3998.92	23.814	3998.92	100.988	3998.92	64.8847	3998.92	80.102	3998.92	83.6044
3998.68	19.7193	3998.68	53.9353	3998.68	23.7965	3998.68	100.989	3998.68	64.8728	3998.68	80.1187	3998.68	83.6076
3998.44	19.7078	3998.44	53.9382	3998.44	23.7804	3998.44	100.991	3998.44	64.8548	3998.44	80.1211	3998.44	83.6047
3998.19	19.7005	3998.19	53.9421	3998.19	23.7686	3998.19	100.993	3998.19	64.8353	3998.19	80.1139	3998.19	83.5989
3997.95	19.698	3997.95	53.9498	3997.95	23.7634	3997.95	100.997	3997.95	64.8191	3997.95	80.1025	3997.95	83.5938
3997.71	19.6999	3997.71	53.9631	3997.71	23.7656	3997.71	101.004	3997.71	64.8109	3997.71	80.0923	3997.71	83.5924
3997.47	19.705	3997.47	53.9822	3997.47	23.7751	3997.47	101.013	3997.47	64.8142	3997.47	80.0882	3997.47	83.597
3997.23	19.7116	3997.23	54.006	3997.23	23.7907	3997.23	101.024	3997.23	64.831	3997.23	80.0934	3997.23	83.6085
3996.99	19.7176	3996.99	54.0322	3996.99	23.81	3996.99	101.034	3996.99	64.8616	3996.99	80.1093	3996.99	83.6266
3996.75	19.721	3996.75	54.0572	3996.75	23.8303	3996.75	101.042	3996.75	64.9042	3996.75	80.1353	3996.75	83.6495
3996.51	19.7203	3996.51	54.0773	3996.51	23.8489	3996.51	101.045	3996.51	64.9552	3996.51	80.1691	3996.51	83.6745
3996.27	19.7146	3996.27	54.0889	3996.27	23.8633	3996.27	101.042	3996.27	65.0099	3996.27	80.2068	3996.27	83.6983
3996.02	19.7038	3996.02	54.089	3996.02	23.8716	3996.02	101.031	3996.02	65.063	3996.02	80.2438	3996.02	83.7176
3995.78	19.6887	3995.78	54.076	3995.78	23.8733	3995.78	101.011	3995.78	65.1088	3995.78	80.2752	3995.78	83.7293
3995.54	19.6706	3995.54	54.0498	3995.54	23.8686	3995.54	100.984	3995.54	65.1428	3995.54	80.2967	3995.54	83.7314
3995.3	19.6518	3995.3	54.0121	3995.3	23.8592	3995.3	100.951	3995.3	65.1617	3995.3	80.3058	3995.3	83.7232
3995.06	19.6345	3995.06	53.9663	3995.06	23.8472	3995.06	100.913	3995.06	65.164	3995.06	80.3009	3995.06	83.7052
3994.82	19.6209	3994.82	53.9166	3994.82	23.8355	3994.82	100.874	3994.82	65.1505	3994.82	80.2825	3994.82	83.6795
3994.58	19.6131	3994.58	53.8681	3994.58	23.8268	3994.58	100.838	3994.58	65.1237	3994.58	80.2528	3994.58	83.6489
3994.34	19.6124	3994.34	53.8257	3994.34	23.8235	3994.34	100.807	3994.34	65.088	3994.34	80.2153	3994.34	83.617
3994.1	19.6192	3994.1	53.7935	3994.1	23.8269	3994.1	100.783	3994.1	65.0486	3994.1	80.1743	3994.1	83.5875
3993.86	19.6332	3993.86	53.7743	3993.86	23.8373	3993.86	100.768	3993.86	65.0112	3993.86	80.1341	3993.86	83.5633
3993.61	19.6532	3993.61	53.769	3993.61	23.854	3993.61	100.762	3993.61	64.9806	3993.61	80.0986	3993.61	83.5467
3993.37	19.6775	3993.37	53.7768	3993.37	23.8747	3993.37	100.764	3993.37	64.9606	3993.37	80.0703	3993.37	83.5382
3993.13	19.704	3993.13	53.795	3993.13	23.8967	3993.13	100.772	3993.13	64.9531	3993.13	80.0503	3993.13	83.5374
3992.89	19.7307	3992.89	53.8197	3992.89	23.9169	3992.89	100.783	3992.89	64.9584	3992.89	80.0383	3992.89	83.5422
3992.65	19.7556	3992.65	53.8462	3992.65	23.9321	3992.65	100.795	3992.65	64.9744	3992.65	80.0324	3992.65	83.55
3992.41	19.7775	3992.41	53.8698	3992.41	23.9399	3992.41	100.805	3992.41	64.9979	3992.41	80.0298	3992.41	83.5576
3992.17	19.7952	3992.17	53.8863	3992.17	23.9388	3992.17	100.811	3992.17	65.0246	3992.17	80.0271	3992.17	83.562
3991.93	19.8086	3991.93	53.8927	3991.93	23.9287	3991.93	100.811	3991.93	65.0496	3991.93	80.0211	3991.93	83.5608
3991.69	19.8176	3991.69	53.8876	3991.69	23.9105	3991.69	100.806	3991.69	65.0687	3991.69	80.0094	3991.69	83.5526
3991.44	19.8228	3991.44	53.8712	3991.44	23.8865	3991.44	100.796	3991.44	65.0784	3991.44	79.9906	3991.44	83.5375
3991.2	19.8248	3991.2	53.8454	3991.2	23.86	3991.2	100.782	3991.2	65.0766	3991.2	79.9646	3991.2	83.5167
3990.96	19.8244	3990.96	53.8136	3990.96	23.8346	3990.96	100.769	3990.96	65.0632	3990.96	79.9329	3990.96	83.4927
3990.72	19.8222	3990.72	53.7799	3990.72	23.8141	3990.72	100.757	3990.72	65.0395	3990.72	79.898	3990.72	83.4686
3990.48	19.8186	3990.48	53.7491	3990.48	23.8015	3990.48	100.749	3990.48	65.0083	3990.48	79.8635	3990.48	83.448
3990.24	19.8141	3990.24	53.7251	3990.24	23.7989	3990.24	100.747	3990.24	64.9739	3990.24	79.8329	3990.24	83.434
3990	19.8087	3990	53.7113	3990	23.807	3990	100.752	3990	64.9405	3990	79.8099	3990	83.4287
3989.76	19.8026	3989.76	53.7094	3989.76	23.8249	3989.76	100.761	3989.76	64.9123	3989.76	79.7967	3989.76	83.4328
3989.52	19.7959	3989.52	53.7195	3989.52	23.8504	3989.52	100.775	3989.52	64.8926	3989.52	79.7945	3989.52	83.4457
3989.28	19.7889	3989.28	53.7401	3989.28	23.88	3989.28	100.789	3989.28	64.8833	3989.28	79.8028	3989.28	83.4648
3989.03	19.782	3989.03	53.7683	3989.03	23.9098	3989.03	100.801	3989.03	64.8847	3989.03	79.8197	3989.03	83.4865
3988.79	19.776	3988.79	53.8003	3988.79	23.9358	3988.79	100.806	3988.79	64.8957	3988.79	79.8418	3988.79	83.5063
3988.55	19.7719	3988.55	53.8318	3988.55	23.9543	3988.55	100.802	3988.55	64.9135	3988.55	79.8652	3988.55	83.5197
3988.31	19.7709	3988.31	53.8589	3988.31	23.963	3988.31	100.786	3988.31	64.9346	3988.31	79.8857	3988.31	83.5229
3988.07	19.7741	3988.07	53.8785	3988.07	23.9607	3988.07	100.758	3988.07	64.9552	3988.07	79.8996	3988.07	83.513
3987.83	19.7824	3987.83	53.8885	3987.83	23.9477	3987.83	100.717	3987.83	64.9717	3987.83	79.9042	3987.83	83.4892
3987.59	19.7963	3987.59	53.8883	3987.59	23.9258	3987.59	100.666	3987.59	64.9813	3987.59	79.8981	3987.59	83.4525
3987.35	19.8159	3987.35	53.8786	3987.35	23.8982	3987.35	100.607	3987.35	64.9824	3987.35	79.8816	3987.35	83.4056
3987.11	19.8405	3987.11	53.8613	3987.11	23.8685	3987.11	100.544	3987.11	64.9749	3987.11	79.8565	3987.11	83.353
3986.86	19.869	3986.86	53.8391	3986.86	23.8408	3986.86	100.483	3986.86	64.9599	3986.86	79.8258	3986.86	83.3002
3986.62	19.8993	3986.62	53.8152	3986.62	23.8188	3986.62	100.427	3986.62	64.9399	3986.62	79.7935	3986.62	83.2532
3986.38	19.9293	3986.38	53.7925	3986.38	23.8054	3986.38	100.38	3986.38	64.918	3986.38	79.7637	3986.38	83.2173
3986.14	19.9566	3986.14	53.7737	3986.14	23.8024	3986.14	100.346	3986.14	64.8976	3986.14	79.7402	3986.14	83.1966
3985.9	19.9789	3985.9	53.7602	3985.9	23.8099	3985.9	100.326	3985.9	64.882	3985.9	79.7261	3985.9	83.1934
3985.66	19.9944	3985.66	53.7528	3985.66	23.8268	3985.66	100.322	3985.66	64.8735	3985.66	79.7228	3985.66	83.208
3985.42	20.0021	3985.42	53.751	3985.42	23.8507	3985.42	100.331	3985.42	64.8733	3985.42	79.7305	3985.42	83.238
3985.18	20.0021	3985.18	53.7536	3985.18	23.8782	3985.18	100.352	3985.18	64.8814	3985.18	79.7479	3985.18	83.2792
3984.94	19.9953	3984.94	53.7589	3984.94	23.9057	3984.94	100.383	3984.94	64.8963	3984.94	79.7723	3984.94	83.3259
3984.7	19.9838	3984.7	53.765	3984.7	23.9294	3984.7	100.419	3984.7	64.9155	3984.7	79.8002	3984.7	83.3715
3984.45	19.97	3984.45	53.7702	3984.45	23.9466	3984.45	100.459	3984.45	64.9357	3984.45	79.8279	3984.45	83.4097
3984.21	19.9572	3984.21	53.7736	3984.21	23.9553	3984.21	100.499	3984.21	64.9535	3984.21	79.8519	3984.21	83.435
3983.97	19.9484	3983.97	53.7748	3983.97	23.9551	3983.97	100.539	3983.97	64.9659	3983.97	79.8697	3983.97	83.4437
3983.73	19.9464	3983.73	53.7747	3983.73	23.9468	3983.73	100.576	3983.73	64.9706	3983.73	79.8799	3983.73	83.4346
3983.49	19.9533	3983.49	53.7745	3983.49	23.9324	3983.49	100.61	3983.49	64.9666	3983.49	79.8824	3983.49	83.4084
3983.25	19.97	3983.25	53.7763	3983.25	23.9149	3983.25	100.643	3983.25	64.9539	3983.25	79.8784	3983.25	83.3686
3983.01	19.9967	3983.01	53.782	3983.01	23.8975	3983.01	100.674	3983.01	64.9342	3983.01	79.8703	3983.01	83.3202
3982.77	20.032	3982.77	53.7935	3982.77	23.8835	3982.77	100.704	3982.77	64.9099	3982.77	79.861	3982.77	83.2695
3982.53	20.0737	3982.53	53.8117	3982.53	23.8757	3982.53	100.733	3982.53	64.8841	3982.53	79.8534	3982.53	83.2227
3982.28	20.1188	3982.28	53.8368	3982.28	23.8758	3982.28	100.762	3982.28	64.86	3982.28	79.85	3982.28	83.1859
3982.04	20.1639	3982.04	53.8678	3982.04	23.8842	3982.04	100.788	3982.04	64.8405	3982.04	79.8525	3982.04	83.1635
3981.8	20.2058	3981.8	53.9025	3981.8	23.9002	3981.8	100.81	3981.8	64.8277	3981.8	79.8612	3981.8	83.1578
3981.56	20.2414	3981.56	53.9382	3981.56	23.922	3981.56	100.826	3981.56	64.8225	3981.56	79.8755	3981.56	83.1691
3981.32	20.269	3981.32	53.9712	3981.32	23.9467	3981.32	100.833	3981.32	64.8247	3981.32	79.8932	3981.32	83.1952
3981.08	20.2874	3981.08	53.9984	3981.08	23.9713	3981.08	100.83	3981.08	64.8329	3981.08	79.9118	3981.08	83.2322
3980.84	20.297	3980.84	54.0166	3980.84	23.9924	3980.84	100.816	3980.84	64.845	3980.84	79.928	3980.84	83.2749
3980.6	20.299	3980.6	54.0241	3980.6	24.0076	3980.6	100.79	3980.6	64.8583	3980.6	79.9393	3980.6	83.3177
3980.36	20.2953	3980.36	54.0203	3980.36	24.0149	3980.36	100.753	3980.36	64.8703	3980.36	79.9435	3980.36	83.355
3980.11	20.2885	3980.11	54.0061	3980.11	24.0138	3980.11	100.708	3980.11	64.8791	3980.11	79.9402	3980.11	83.3832
3979.87	20.2812	3979.87	53.9838	3979.87	24.0049	3979.87	100.66	3979.87	64.8834	3979.87	79.9297	3979.87	83.3993
3979.63	20.2756	3979.63	53.9568	3979.63	23.9899	3979.63	100.612	3979.63	64.8837	3979.63	79.9144	3979.63	83.4032
3979.39	20.2735	3979.39	53.9293	3979.39	23.9713	3979.39	100.569	3979.39	64.881	3979.39	79.8976	3979.39	83.3967
3979.15	20.276	3979.15	53.9057	3979.15	23.952	3979.15	100.537	3979.15	64.8779	3979.15	79.8833	3979.15	83.3831
3978.91	20.283	3978.91	53.8897	3978.91	23.9351	3978.91	100.519	3978.91	64.8772	3978.91	79.8755	3978.91	83.367
3978.67	20.294	3978.67	53.8839	3978.67	23.923	3978.67	100.517	3978.67	64.8822	3978.67	79.8779	3978.67	83.3532
3978.43	20.3076	3978.43	53.8898	3978.43	23.9176	3978.43	100.531	3978.43	64.8954	3978.43	79.8927	3978.43	83.3461
3978.19	20.3222	3978.19	53.9069	3978.19	23.9195	3978.19	100.56	3978.19	64.9186	3978.19	79.9206	3978.19	83.3489
3977.95	20.3362	3977.95	53.9332	3977.95	23.9285	3977.95	100.6	3977.95	64.9523	3977.95	79.9605	3977.95	83.3631
3977.7	20.3482	3977.7	53.9653	3977.7	23.9431	3977.7	100.647	3977.7	64.9953	3977.7	80.0093	3977.7	83.3881
3977.46	20.3574	3977.46	53.9989	3977.46	23.9615	3977.46	100.692	3977.46	65.045	3977.46	80.0626	3977.46	83.4216
3977.22	20.3636	3977.22	54.0293	3977.22	23.981	3977.22	100.731	3977.22	65.0974	3977.22	80.1148	3977.22	83.4591
3976.98	20.3674	3976.98	54.0519	3976.98	23.9993	3976.98	100.757	3976.98	65.1476	3976.98	80.1602	3976.98	83.4953
3976.74	20.3698	3976.74	54.0633	3976.74	24.0141	3976.74	100.765	3976.74	65.1907	3976.74	80.1934	3976.74	83.5246
3976.5	20.3723	3976.5	54.0613	3976.5	24.024	3976.5	100.752	3976.5	65.2219	3976.5	80.2104	3976.5	83.5418
3976.26	20.3763	3976.26	54.0452	3976.26	24.0282	3976.26	100.716	3976.26	65.2375	3976.26	80.2088	3976.26	83.5426
3976.02	20.3832	3976.02	54.0165	3976.02	24.0273	3976.02	100.66	3976.02	65.2357	3976.02	80.1886	3976.02	83.5252
3975.78	20.3937	3975.78	53.978	3975.78	24.0223	3975.78	100.588	3975.78	65.2162	3975.78	80.1519	3975.78	83.4895
3975.53	20.4079	3975.53	53.9339	3975.53	24.015	3975.53	100.505	3975.53	65.181	3975.53	80.1026	3975.53	83.4381
3975.29	20.425	3975.29	53.889	3975.29	24.0075	3975.29	100.419	3975.29	65.1339	3975.29	80.0463	3975.29	83.3755
3975.05	20.4434	3975.05	53.8481	3975.05	24.0017	3975.05	100.336	3975.05	65.08	3975.05	79.9891	3975.05	83.3074
3974.81	20.4612	3974.81	53.8154	3974.81	23.9994	3974.81	100.265	3974.81	65.0252	3974.81	79.9368	3974.81	83.2406
3974.57	20.476	3974.57	53.7936	3974.57	24.0012	3974.57	100.212	3974.57	64.9752	3974.57	79.894	3974.57	83.1812
3974.33	20.4853	3974.33	53.7842	3974.33	24.0072	3974.33	100.179	3974.33	64.9349	3974.33	79.8638	3974.33	83.1345
3974.09	20.4875	3974.09	53.7868	3974.09	24.0165	3974.09	100.169	3974.09	64.9077	3974.09	79.8472	3974.09	83.1038
3973.85	20.4817	3973.85	53.7994	3973.85	24.0275	3973.85	100.181	3973.85	64.8952	3973.85	79.8426	3973.85	83.0904
3973.61	20.4678	3973.61	53.8192	3973.61	24.038	3973.61	100.213	3973.61	64.8968	3973.61	79.847	3973.61	83.0933
3973.37	20.4472	3973.37	53.8424	3973.37	24.0458	3973.37	100.259	3973.37	64.9102	3973.37	79.8558	3973.37	83.1091
3973.12	20.422	3973.12	53.8652	3973.12	24.0491	3973.12	100.315	3973.12	64.9315	3973.12	79.8639	3973.12	83.1334
3972.88	20.3953	3972.88	53.8846	3972.88	24.0465	3972.88	100.375	3972.88	64.9558	3972.88	79.8667	3972.88	83.1607
3972.64	20.3704	3972.64	53.8985	3972.64	24.0375	3972.64	100.432	3972.64	64.9784	3972.64	79.8605	3972.64	83.1857
3972.4	20.3506	3972.4	53.9064	3972.4	24.0228	3972.4	100.483	3972.4	64.9947	3972.4	79.8437	3972.4	83.2039
3972.16	20.3388	3972.16	53.9089	3972.16	24.004	3972.16	100.524	3972.16	65.0016	3972.16	79.8168	3972.16	83.2123
3971.92	20.337	3971.92	53.9084	3971.92	23.9833	3971.92	100.554	3971.92	64.9978	3971.92	79.7826	3971.92	83.2098
3971.68	20.3459	3971.68	53.9078	3971.68	23.9636	3971.68	100.573	3971.68	64.9836	3971.68	79.7458	3971.68	83.1974
3971.44	20.3652	3971.44	53.9106	3971.44	23.9479	3971.44	100.583	3971.44	64.9613	3971.44	79.7124	3971.44	83.1781
3971.2	20.3931	3971.2	53.9202	3971.2	23.9387	3971.2	100.587	3971.2	64.9345	3971.2	79.6886	3971.2	83.1563
3970.95	20.4269	3970.95	53.939	3970.95	23.938	3970.95	100.588	3970.95	64.9078	3970.95	79.6805	3970.95	83.1368
3970.71	20.463	3970.71	53.9682	3970.71	23.9466	3970.71	100.589	3970.71	64.8859	3970.71	79.692	3970.71	83.1246
3970.47	20.4978	3970.47	54.0073	3970.47	23.9643	3970.47	100.593	3970.47	64.8731	3970.47	79.7254	3970.47	83.1238
3970.23	20.5278	3970.23	54.0544	3970.23	23.9897	3970.23	100.603	3970.23	64.8724	3970.23	79.7797	3970.23	83.1367
3969.99	20.5503	3969.99	54.106	3969.99	24.0203	3969.99	100.618	3969.99	64.8851	3969.99	79.8515	3969.99	83.1638
3969.75	20.5635	3969.75	54.1575	3969.75	24.0533	3969.75	100.639	3969.75	64.9107	3969.75	79.9348	3969.75	83.2035
3969.51	20.5673	3969.51	54.2041	3969.51	24.0853	3969.51	100.664	3969.51	64.9469	3969.51	80.0219	3969.51	83.2524
3969.27	20.5623	3969.27	54.241	3969.27	24.1133	3969.27	100.691	3969.27	64.99	3969.27	80.1041	3969.27	83.3052
3969.03	20.5507	3969.03	54.2643	3969.03	24.1347	3969.03	100.717	3969.03	65.035	3969.03	80.1732	3969.03	83.3563
3968.79	20.5351	3968.79	54.2715	3968.79	24.1479	3968.79	100.739	3968.79	65.0769	3968.79	80.222	3968.79	83.3995
3968.54	20.5187	3968.54	54.2622	3968.54	24.1523	3968.54	100.757	3968.54	65.1107	3968.54	80.246	3968.54	83.43
3968.3	20.5044	3968.3	54.2375	3968.3	24.1486	3968.3	100.767	3968.3	65.1329	3968.3	80.2434	3968.3	83.4441
3968.06	20.4949	3968.06	54.2007	3968.06	24.1384	3968.06	100.771	3968.06	65.1412	3968.06	80.216	3968.06	83.4402
3967.82	20.4917	3967.82	54.1564	3967.82	24.1242	3967.82	100.767	3967.82	65.1355	3967.82	80.1684	3967.82	83.4191
3967.58	20.4956	3967.58	54.1101	3967.58	24.1088	3967.58	100.758	3967.58	65.1173	3967.58	80.1081	3967.58	83.384
3967.34	20.506	3967.34	54.0675	3967.34	24.0951	3967.34	100.744	3967.34	65.0902	3967.34	80.0442	3967.34	83.3396
3967.1	20.5217	3967.1	54.0335	3967.1	24.0855	3967.1	100.728	3967.1	65.0586	3967.1	79.9858	3967.1	83.2919
3966.86	20.5405	3966.86	54.0119	3966.86	24.0816	3966.86	100.71	3966.86	65.0276	3966.86	79.9416	3966.86	83.2474
3966.62	20.5602	3966.62	54.0047	3966.62	24.084	3966.62	100.693	3966.62	65.0022	3966.62	79.9181	3966.62	83.212
3966.37	20.5785	3966.37	54.0119	3966.37	24.0925	3966.37	100.676	3966.37	64.9863	3966.37	79.9189	3966.37	83.1903
3966.13	20.5941	3966.13	54.0319	3966.13	24.1058	3966.13	100.659	3966.13	64.9825	3966.13	79.9444	3966.13	83.1851
3965.89	20.6062	3965.89	54.0611	3965.89	24.1219	3965.89	100.643	3965.89	64.9918	3965.89	79.9919	3965.89	83.1971
3965.65	20.6151	3965.65	54.0954	3965.65	24.1384	3965.65	100.625	3965.65	65.0131	3965.65	80.0557	3965.65	83.2248
3965.41	20.6224	3965.41	54.1301	3965.41	24.1532	3965.41	100.606	3965.41	65.0442	3965.41	80.1281	3965.41	83.2652
3965.17	20.6301	3965.17	54.1607	3965.17	24.1642	3965.17	100.583	3965.17	65.0812	3965.17	80.2009	3965.17	83.3135
3964.93	20.6408	3964.93	54.1836	3964.93	24.1701	3964.93	100.557	3964.93	65.12	3964.93	80.2655	3964.93	83.3644
3964.69	20.6571	3964.69	54.1966	3964.69	24.1705	3964.69	100.528	3964.69	65.1564	3964.69	80.3152	3964.69	83.4126
3964.45	20.6811	3964.45	54.199	3964.45	24.1656	3964.45	100.497	3964.45	65.1864	3964.45	80.345	3964.45	83.4537
3964.21	20.7141	3964.21	54.1917	3964.21	24.1568	3964.21	100.467	3964.21	65.2074	3964.21	80.353	3964.21	83.4843
3963.96	20.7563	3963.96	54.1768	3963.96	24.1456	3963.96	100.438	3963.96	65.218	3963.96	80.34	3963.96	83.5025
3963.72	20.8064	3963.72	54.1573	3963.72	24.1344	3963.72	100.415	3963.72	65.2183	3963.72	80.3098	3963.72	83.508
3963.48	20.8619	3963.48	54.1369	3963.48	24.1252	3963.48	100.399	3963.48	65.2097	3963.48	80.2681	3963.48	83.5024
3963.24	20.9194	3963.24	54.1187	3963.24	24.1197	3963.24	100.393	3963.24	65.1949	3963.24	80.2221	3963.24	83.4882
3963	20.9745	3963	54.1057	3963	24.1192	3963	100.398	3963	65.1768	3963	80.1792	3963	83.4689
3962.76	21.0225	3962.76	54.0994	3962.76	24.1243	3962.76	100.415	3962.76	65.1588	3962.76	80.1463	3962.76	83.448
3962.52	21.0595	3962.52	54.1002	3962.52	24.1346	3962.52	100.443	3962.52	65.1439	3962.52	80.1282	3962.52	83.4289
3962.28	21.082	3962.28	54.1072	3962.28	24.149	3962.28	100.48	3962.28	65.1341	3962.28	80.1275	3962.28	83.414
3962.04	21.0882	3962.04	54.1185	3962.04	24.1661	3962.04	100.524	3962.04	65.1304	3962.04	80.1443	3962.04	83.4048
3961.79	21.0781	3961.79	54.1314	3961.79	24.1841	3961.79	100.57	3961.79	65.1328	3961.79	80.1761	3961.79	83.4013
3961.55	21.0535	3961.55	54.1433	3961.55	24.2011	3961.55	100.615	3961.55	65.1401	3961.55	80.218	3961.55	83.4028
3961.31	21.0175	3961.31	54.1519	3961.31	24.2157	3961.31	100.656	3961.31	65.1504	3961.31	80.264	3961.31	83.4074
3961.07	20.9749	3961.07	54.1557	3961.07	24.2269	3961.07	100.689	3961.07	65.1613	3961.07	80.3077	3961.07	83.413
3960.83	20.9307	3960.83	54.1544	3960.83	24.2345	3960.83	100.712	3960.83	65.1707	3960.83	80.3432	3960.83	83.4176
3960.59	20.8901	3960.59	54.1489	3960.59	24.2388	3960.59	100.726	3960.59	65.177	3960.59	80.3662	3960.59	83.4193
3960.35	20.8575	3960.35	54.1415	3960.35	24.2408	3960.35	100.728	3960.35	65.1794	3960.35	80.3744	3960.35	83.4173
3960.11	20.8363	3960.11	54.1349	3960.11	24.2417	3960.11	100.722	3960.11	65.178	3960.11	80.368	3960.11	83.4117
3959.87	20.828	3959.87	54.1322	3959.87	24.2428	3959.87	100.707	3959.87	65.1739	3959.87	80.3492	3959.87	83.4033
3959.62	20.8328	3959.62	54.1363	3959.62	24.2452	3959.62	100.688	3959.62	65.169	3959.62	80.3222	3959.62	83.3936
3959.38	20.8491	3959.38	54.1489	3959.38	24.2495	3959.38	100.665	3959.38	65.1656	3959.38	80.292	3959.38	83.3846
3959.14	20.8741	3959.14	54.1707	3959.14	24.2557	3959.14	100.64	3959.14	65.1656	3959.14	80.2636	3959.14	83.378
3958.9	20.9043	3958.9	54.2007	3958.9	24.2629	3958.9	100.616	3958.9	65.1706	3958.9	80.2415	3958.9	83.3751
3958.66	20.9357	3958.66	54.2362	3958.66	24.27	3958.66	100.592	3958.66	65.1813	3958.66	80.2284	3958.66	83.3764
3958.42	20.9647	3958.42	54.2732	3958.42	24.2753	3958.42	100.568	3958.42	65.1974	3958.42	80.2252	3958.42	83.3813
3958.18	20.9884	3958.18	54.3072	3958.18	24.2769	3958.18	100.543	3958.18	65.2172	3958.18	80.2306	3958.18	83.3883
3957.94	21.0049	3957.94	54.3329	3957.94	24.2733	3957.94	100.517	3957.94	65.2383	3957.94	80.2414	3957.94	83.3951
3957.7	21.0134	3957.7	54.3459	3957.7	24.2632	3957.7	100.487	3957.7	65.2575	3957.7	80.2528	3957.7	83.3987
3957.46	21.0146	3957.46	54.3427	3957.46	24.2464	3957.46	100.454	3957.46	65.2713	3957.46	80.2594	3957.46	83.3958
3957.21	21.0098	3957.21	54.3214	3957.21	24.2232	3957.21	100.417	3957.21	65.2765	3957.21	80.2558	3957.21	83.3839
3956.97	21.0015	3956.97	54.2822	3956.97	24.195	3956.97	100.376	3956.97	65.2708	3956.97	80.2377	3956.97	83.361
3956.73	20.992	3956.73	54.2278	3956.73	24.1642	3956.73	100.332	3956.73	65.2529	3956.73	80.2022	3956.73	83.3262
3956.49	20.984	3956.49	54.1625	3956.49	24.1334	3956.49	100.287	3956.49	65.223	3956.49	80.149	3956.49	83.2803
3956.25	20.9794	3956.25	54.0924	3956.25	24.1057	3956.25	100.243	3956.25	65.183	3956.25	80.0802	3956.25	83.2254
3956.01	20.9794	3956.01	54.0243	3956.01	24.0839	3956.01	100.204	3956.01	65.1359	3956.01	79.9999	3956.01	83.1649
3955.77	20.9842	3955.77	53.9652	3955.77	24.0702	3955.77	100.17	3955.77	65.0859	3955.77	79.9144	3955.77	83.103
3955.53	20.9931	3955.53	53.9209	3955.53	24.0659	3955.53	100.144	3955.53	65.0376	3955.53	79.8307	3955.53	83.0446
3955.29	21.0045	3955.29	53.8956	3955.29	24.0711	3955.29	100.127	3955.29	64.9952	3955.29	79.7559	3955.29	82.9938
3955.04	21.0167	3955.04	53.8912	3955.04	24.0847	3955.04	100.119	3955.04	64.9622	3955.04	79.6962	3955.04	82.9545
3954.8	21.0275	3954.8	53.907	3954.8	24.1046	3954.8	100.119	3954.8	64.941	3954.8	79.6559	3954.8	82.9288
3954.56	21.0352	3954.56	53.9403	3954.56	24.1277	3954.56	100.127	3954.56	64.9321	3954.56	79.6371	3954.56	82.9176
3954.32	21.0386	3954.32	53.9862	3954.32	24.1507	3954.32	100.138	3954.32	64.9347	3954.32	79.6393	3954.32	82.9203
3954.08	21.0375	3954.08	54.0386	3954.08	24.1703	3954.08	100.152	3954.08	64.9465	3954.08	79.6599	3954.08	82.9347
3953.84	21.0324	3953.84	54.0911	3953.84	24.1836	3953.84	100.166	3953.84	64.9642	3953.84	79.6942	3953.84	82.9576
3953.6	21.0245	3953.6	54.1377	3953.6	24.1885	3953.6	100.179	3953.6	64.9839	3953.6	79.7366	3953.6	82.9853
3953.36	21.0158	3953.36	54.1734	3953.36	24.1842	3953.36	100.189	3953.36	65.0019	3953.36	79.781	3953.36	83.0139
3953.12	21.0085	3953.12	54.1952	3953.12	24.1709	3953.12	100.197	3953.12	65.0151	3953.12	79.8219	3953.12	83.0399
3952.88	21.0049	3952.88	54.2022	3952.88	24.15	3952.88	100.202	3952.88	65.0217	3952.88	79.8549	3952.88	83.0606
3952.63	21.0067	3952.63	54.1955	3952.63	24.1241	3952.63	100.206	3952.63	65.0209	3952.63	79.8776	3952.63	83.0742
3952.39	21.0153	3952.39	54.1786	3952.39	24.0965	3952.39	100.212	3952.39	65.0137	3952.39	79.8898	3952.39	83.0806
3952.15	21.0311	3952.15	54.1561	3952.15	24.0707	3952.15	100.22	3952.15	65.0026	3952.15	79.8932	3952.15	83.0802
3951.91	21.0536	3951.91	54.1335	3951.91	24.0502	3951.91	100.232	3951.91	64.9907	3951.91	79.8915	3951.91	83.0748
3951.67	21.0819	3951.67	54.1162	3951.67	24.0378	3951.67	100.249	3951.67	64.9818	3951.67	79.8894	3951.67	83.0665
3951.43	21.114	3951.43	54.1087	3951.43	24.0355	3951.43	100.271	3951.43	64.9794	3951.43	79.8921	3951.43	83.0577
3951.19	21.1479	3951.19	54.1137	3951.19	24.0441	3951.19	100.295	3951.19	64.9862	3951.19	79.9042	3951.19	83.0503
3950.95	21.1817	3950.95	54.1319	3950.95	24.0631	3950.95	100.321	3950.95	65.0035	3950.95	79.9293	3950.95	83.0456
3950.71	21.2136	3950.71	54.1616	3950.71	24.0911	3950.71	100.344	3950.71	65.0308	3950.71	79.9688	3950.71	83.044
3950.46	21.2427	3950.46	54.1991	3950.46	24.1259	3950.46	100.361	3950.46	65.066	3950.46	80.0221	3950.46	83.0449
3950.22	21.2685	3950.22	54.2393	3950.22	24.1644	3950.22	100.37	3950.22	65.1053	3950.22	80.0867	3950.22	83.0467
3949.98	21.2911	3949.98	54.2759	3949.98	24.2039	3949.98	100.366	3949.98	65.1438	3949.98	80.158	3949.98	83.0475
3949.74	21.3112	3949.74	54.303	3949.74	24.2417	3949.74	100.349	3949.74	65.1762	3949.74	80.2302	3949.74	83.0451
3949.5	21.3294	3949.5	54.3151	3949.5	24.2755	3949.5	100.317	3949.5	65.1972	3949.5	80.2972	3949.5	83.0375
3949.26	21.3465	3949.26	54.3089	3949.26	24.3041	3949.26	100.272	3949.26	65.2025	3949.26	80.3532	3949.26	83.0235
3949.02	21.3623	3949.02	54.2829	3949.02	24.327	3949.02	100.216	3949.02	65.1894	3949.02	80.3932	3949.02	83.003
3948.78	21.3763	3948.78	54.2388	3948.78	24.3442	3948.78	100.154	3948.78	65.1575	3948.78	80.4142	3948.78	82.9769
3948.54	21.3869	3948.54	54.1808	3948.54	24.3568	3948.54	100.092	3948.54	65.1087	3948.54	80.4157	3948.54	82.9476
3948.3	21.392	3948.3	54.1155	3948.3	24.3662	3948.3	100.034	3948.3	65.0474	3948.3	80.3992	3948.3	82.9187
3948.05	21.3887	3948.05	54.0513	3948.05	24.3737	3948.05	99.9871	3948.05	64.98	3948.05	80.3688	3948.05	82.8943
3947.81	21.3743	3947.81	53.9974	3947.81	24.3807	3947.81	99.9555	3947.81	64.9145	3947.81	80.3303	3947.81	82.8787
3947.57	21.3467	3947.57	53.9622	3947.57	24.3879	3947.57	99.9423	3947.57	64.8589	3947.57	80.2903	3947.57	82.8759
3947.33	21.3048	3947.33	53.9529	3947.33	24.3956	3947.33	99.9483	3947.33	64.8208	3947.33	80.2556	3947.33	82.8887
3947.09	21.2495	3947.09	53.9735	3947.09	24.4035	3947.09	99.9719	3947.09	64.806	3947.09	80.232	3947.09	82.9182
3946.85	21.1835	3946.85	54.025	3946.85	24.4106	3946.85	100.01	3946.85	64.8179	3946.85	80.2236	3946.85	82.9638
3946.61	21.1112	3946.61	54.1049	3946.61	24.4158	3946.61	100.056	3946.61	64.8571	3946.61	80.2321	3946.61	83.0232
3946.37	21.0386	3946.37	54.2075	3946.37	24.418	3946.37	100.106	3946.37	64.9211	3946.37	80.2572	3946.37	83.0924
3946.13	20.9725	3946.13	54.3248	3946.13	24.4162	3946.13	100.151	3946.13	65.0055	3946.13	80.2963	3946.13	83.1666
3945.88	20.9199	3945.88	54.4473	3945.88	24.4099	3945.88	100.187	3945.88	65.1037	3945.88	80.3452	3945.88	83.2404
3945.64	20.8869	3945.64	54.5648	3945.64	24.3994	3945.64	100.209	3945.64	65.2084	3945.64	80.3989	3945.64	83.3085
3945.4	20.8787	3945.4	54.6679	3945.4	24.3852	3945.4	100.215	3945.4	65.3122	3945.4	80.452	3945.4	83.3663
3945.16	20.8987	3945.16	54.7482	3945.16	24.3687	3945.16	100.203	3945.16	65.4082	3945.16	80.4996	3945.16	83.4102
3944.92	20.9483	3944.92	54.7989	3944.92	24.3514	3944.92	100.173	3944.92	65.4904	3944.92	80.5375	3944.92	83.4375
3944.68	21.0266	3944.68	54.8154	3944.68	24.3351	3944.68	100.129	3944.68	65.5543	3944.68	80.5624	3944.68	83.447
3944.44	21.1305	3944.44	54.7956	3944.44	24.3215	3944.44	100.074	3944.44	65.5968	3944.44	80.5723	3944.44	83.4382
3944.2	21.2545	3944.2	54.7394	3944.2	24.3119	3944.2	100.012	3944.2	65.6163	3944.2	80.5662	3944.2	83.412
3943.96	21.3909	3943.96	54.649	3943.96	24.3073	3943.96	99.9484	3943.96	65.6124	3943.96	80.5441	3943.96	83.3698
3943.72	21.5302	3943.72	54.5291	3943.72	24.3079	3943.72	99.888	3943.72	65.5861	3943.72	80.5068	3943.72	83.3139
3943.47	21.6615	3943.47	54.3862	3943.47	24.3133	3943.47	99.8353	3943.47	65.5391	3943.47	80.4554	3943.47	83.2468
3943.23	21.7735	3943.23	54.2284	3943.23	24.3223	3943.23	99.7937	3943.23	65.4738	3943.23	80.3915	3943.23	83.1715
3942.99	21.8557	3942.99	54.0654	3942.99	24.3333	3942.99	99.7657	3942.99	65.3933	3942.99	80.3171	3942.99	83.0911
3942.75	21.8993	3942.75	53.9075	3942.75	24.3444	3942.75	99.7525	3942.75	65.3011	3942.75	80.2341	3942.75	83.0089
3942.51	21.8992	3942.51	53.7652	3942.51	24.3535	3942.51	99.7538	3942.51	65.2011	3942.51	80.1448	3942.51	82.9284
3942.27	21.8543	3942.27	53.6483	3942.27	24.3592	3942.27	99.7681	3942.27	65.0976	3942.27	80.0518	3942.27	82.8531
3942.03	21.7686	3942.03	53.5651	3942.03	24.3603	3942.03	99.7929	3942.03	64.995	3942.03	79.9581	3942.03	82.7865
3941.79	21.6506	3941.79	53.5215	3941.79	24.3569	3941.79	99.8252	3941.79	64.8981	3941.79	79.8672	3941.79	82.7318
3941.55	21.5122	3941.55	53.5206	3941.55	24.3495	3941.55	99.862	3941.55	64.8116	3941.55	79.7832	3941.55	82.6922
3941.3	21.3673	3941.3	53.5619	3941.3	24.3396	3941.3	99.9004	3941.3	64.7399	3941.3	79.7101	3941.3	82.6701
3941.06	21.2296	3941.06	53.6422	3941.06	24.3291	3941.06	99.9383	3941.06	64.687	3941.06	79.6521	3941.06	82.667
3940.82	21.111	3940.82	53.7554	3940.82	24.3201	3940.82	99.9742	3940.82	64.656	3940.82	79.6127	3940.82	82.6834
3940.58	21.0206	3940.58	53.893	3940.58	24.3142	3940.58	100.008	3940.58	64.6487	3940.58	79.5944	3940.58	82.7188
3940.34	20.9636	3940.34	54.0453	3940.34	24.3125	3940.34	100.038	3940.34	64.6658	3940.34	79.5988	3940.34	82.7713
3940.1	20.9417	3940.1	54.2022	3940.1	24.3155	3940.1	100.067	3940.1	64.7061	3940.1	79.6256	3940.1	82.8375
3939.86	20.9534	3939.86	54.3533	3939.86	24.3228	3939.86	100.093	3939.86	64.7669	3939.86	79.6727	3939.86	82.9133
3939.62	20.9947	3939.62	54.4892	3939.62	24.3333	3939.62	100.118	3939.62	64.844	3939.62	79.7367	3939.62	82.9935
3939.38	21.0595	3939.38	54.6018	3939.38	24.3452	3939.38	100.142	3939.38	64.9318	3939.38	79.8125	3939.38	83.0725
3939.14	21.141	3939.14	54.6845	3939.14	24.3567	3939.14	100.165	3939.14	65.0238	3939.14	79.8937	3939.14	83.1444
3938.89	21.2316	3938.89	54.7331	3938.89	24.3658	3938.89	100.188	3938.89	65.1124	3938.89	79.9734	3938.89	83.2037
3938.65	21.324	3938.65	54.7458	3938.65	24.3706	3938.65	100.209	3938.65	65.1904	3938.65	80.0443	3938.65	83.2455
3938.41	21.411	3938.41	54.7237	3938.41	24.37	3938.41	100.23	3938.41	65.251	3938.41	80.0999	3938.41	83.2666
3938.17	21.4869	3938.17	54.6708	3938.17	24.3634	3938.17	100.249	3938.17	65.2887	3938.17	80.135	3938.17	83.2654
3937.93	21.5466	3937.93	54.5941	3937.93	24.3512	3937.93	100.268	3937.93	65.3002	3937.93	80.1463	3937.93	83.2426
3937.69	21.5871	3937.69	54.5033	3937.69	24.3346	3937.69	100.287	3937.69	65.2849	3937.69	80.1335	3937.69	83.2014
3937.45	21.6072	3937.45	54.4096	3937.45	24.3154	3937.45	100.307	3937.45	65.2454	3937.45	80.0992	3937.45	83.1474
3937.21	21.6079	3937.21	54.3249	3937.21	24.2962	3937.21	100.327	3937.21	65.1874	3937.21	80.0493	3937.21	83.088
3936.97	21.5921	3936.97	54.2603	3936.97	24.2792	3936.97	100.35	3936.97	65.1192	3936.97	79.9916	3936.97	83.0316
3936.72	21.5647	3936.72	54.2245	3936.72	24.2667	3936.72	100.373	3936.72	65.0508	3936.72	79.9359	3936.72	82.9862
3936.48	21.5316	3936.48	54.2226	3936.48	24.26	3936.48	100.398	3936.48	64.9921	3936.48	79.8918	3936.48	82.959
3936.24	21.4995	3936.24	54.2555	3936.24	24.2597	3936.24	100.423	3936.24	64.9524	3936.24	79.8675	3936.24	82.9544
3936	21.4748	3936	54.3198	3936	24.2651	3936	100.446	3936	64.9382	3936	79.8689	3936	82.974
3935.76	21.463	3935.76	54.4079	3935.76	24.2748	3935.76	100.465	3935.76	64.9528	3935.76	79.8987	3935.76	83.0162
3935.52	21.4684	3935.52	54.5095	3935.52	24.2868	3935.52	100.477	3935.52	64.9962	3935.52	79.956	3935.52	83.0764
3935.28	21.4939	3935.28	54.6122	3935.28	24.2985	3935.28	100.479	3935.28	65.0645	3935.28	80.0366	3935.28	83.1478
3935.04	21.5409	3935.04	54.7034	3935.04	24.3078	3935.04	100.468	3935.04	65.1509	3935.04	80.1333	3935.04	83.2218
3934.8	21.6092	3934.8	54.7713	3934.8	24.3126	3934.8	100.443	3934.8	65.2465	3934.8	80.2373	3934.8	83.2892
3934.55	21.6974	3934.55	54.8057	3934.55	24.3118	3934.55	100.402	3934.55	65.3408	3934.55	80.3383	3934.55	83.3411
3934.31	21.8027	3934.31	54.7998	3934.31	24.3051	3934.31	100.344	3934.31	65.4233	3934.31	80.4262	3934.31	83.37
3934.07	21.9209	3934.07	54.7501	3934.07	24.2933	3934.07	100.272	3934.07	65.484	3934.07	80.4921	3934.07	83.3702
3933.83	22.0467	3933.83	54.6579	3933.83	24.2781	3933.83	100.187	3933.83	65.5151	3933.83	80.5288	3933.83	83.3387
3933.59	22.1733	3933.59	54.5287	3933.59	24.2624	3933.59	100.093	3933.59	65.5115	3933.59	80.5324	3933.59	83.2764
3933.35	22.2928	3933.35	54.3728	3933.35	24.2493	3933.35	99.9955	3933.35	65.4721	3933.35	80.5026	3933.35	83.1873
3933.11	22.397	3933.11	54.204	3933.11	24.2423	3933.11	99.9001	3933.11	65.4001	3933.11	80.4429	3933.11	83.0788
3932.87	22.4778	3932.87	54.0386	3932.87	24.2445	3932.87	99.8131	3932.87	65.3026	3932.87	80.3609	3932.87	82.9613
3932.63	22.5285	3932.63	53.8929	3932.63	24.2579	3932.63	99.74	3932.63	65.1904	3932.63	80.2669	3932.63	82.8467
3932.39	22.5448	3932.39	53.7817	3932.39	24.2833	3932.39	99.6856	3932.39	65.0764	3932.39	80.1729	3932.39	82.7466
3932.14	22.526	3932.14	53.7156	3932.14	24.3196	3932.14	99.6522	3932.14	64.9736	3932.14	80.0905	3932.14	82.6712
3931.9	22.4748	3931.9	53.6996	3931.9	24.3643	3931.9	99.6405	3931.9	64.8932	3931.9	80.0294	3931.9	82.6272
3931.66	22.3977	3931.66	53.7327	3931.66	24.4135	3931.66	99.6487	3931.66	64.843	3931.66	79.9953	3931.66	82.6173
3931.42	22.3031	3931.42	53.8078	3931.42	24.4625	3931.42	99.6731	3931.42	64.8262	3931.42	79.9899	3931.42	82.6397
3931.18	22.2007	3931.18	53.9133	3931.18	24.5067	3931.18	99.7092	3931.18	64.8412	3931.18	80.0102	3931.18	82.6889
3930.94	22.0997	3930.94	54.0352	3930.94	24.5421	3930.94	99.752	3930.94	64.882	3930.94	80.0496	3930.94	82.7565
3930.7	22.0075	3930.7	54.1587	3930.7	24.5656	3930.7	99.7967	3930.7	64.9397	3930.7	80.0987	3930.7	82.8328
3930.46	21.9297	3930.46	54.2705	3930.46	24.5758	3930.46	99.8396	3930.46	65.0032	3930.46	80.1473	3930.46	82.9078
3930.22	21.8688	3930.22	54.3601	3930.22	24.5731	3930.22	99.8782	3930.22	65.0619	3930.22	80.1856	3930.22	82.9734
3929.97	21.8249	3929.97	54.4217	3929.97	24.559	3929.97	99.9113	3929.97	65.1063	3929.97	80.2058	3929.97	83.0235
3929.73	21.7961	3929.73	54.4538	3929.73	24.5369	3929.73	99.9396	3929.73	65.13	3929.73	80.2033	3929.73	83.0552
3929.49	21.7782	3929.49	54.4602	3929.49	24.5108	3929.49	99.9642	3929.49	65.1306	3929.49	80.1777	3929.49	83.0691
3929.25	21.7663	3929.25	54.4485	3929.25	24.4853	3929.25	99.9874	3929.25	65.1098	3929.25	80.1327	3929.25	83.0687
3929.01	21.7553	3929.01	54.4294	3929.01	24.4645	3929.01	100.011	3929.01	65.0738	3929.01	80.0758	3929.01	83.0602
3928.77	21.7408	3928.77	54.4145	3928.77	24.452	3928.77	100.037	3928.77	65.0319	3928.77	80.0174	3928.77	83.0509
3928.53	21.7201	3928.53	54.4146	3928.53	24.4495	3928.53	100.066	3928.53	64.9953	3928.53	79.969	3928.53	83.0484
3928.29	21.6928	3928.29	54.4377	3928.29	24.4575	3928.29	100.097	3928.29	64.9752	3928.29	79.9416	3928.29	83.0587
3928.05	21.6612	3928.05	54.4874	3928.05	24.4744	3928.05	100.129	3928.05	64.9811	3928.05	79.9436	3928.05	83.0853
3927.81	21.63	3927.81	54.5625	3927.81	24.4974	3927.81	100.158	3927.81	65.0189	3927.81	79.9798	3927.81	83.1288
3927.56	21.6054	3927.56	54.6569	3927.56	24.5226	3927.56	100.181	3927.56	65.0904	3927.56	80.0504	3927.56	83.1864
3927.32	21.5946	3927.32	54.7605	3927.32	24.5459	3927.32	100.194	3927.32	65.1926	3927.32	80.1511	3927.32	83.2523
3927.08	21.6044	3927.08	54.8605	3927.08	24.5632	3927.08	100.193	3927.08	65.3184	3927.08	80.2735	3927.08	83.3187
3926.84	21.6406	3926.84	54.9428	3926.84	24.5714	3926.84	100.176	3926.84	65.457	3926.84	80.4062	3926.84	83.3766
3926.6	21.7072	3926.6	54.9938	3926.6	24.5683	3926.6	100.141	3926.6	65.5955	3926.6	80.5361	3926.6	83.417
3926.36	21.8057	3926.36	55.0017	3926.36	24.553	3926.36	100.089	3926.36	65.7198	3926.36	80.6491	3926.36	83.4319
3926.12	21.9348	3926.12	54.9582	3926.12	24.5262	3926.12	100.02	3926.12	65.8157	3926.12	80.7321	3926.12	83.4151
3925.88	22.0896	3925.88	54.8591	3925.88	24.4899	3925.88	99.9378	3925.88	65.8709	3925.88	80.7736	3925.88	83.363
3925.64	22.2615	3925.64	54.7062	3925.64	24.4473	3925.64	99.8476	3925.64	65.8759	3925.64	80.7654	3925.64	83.2758
3925.39	22.4379	3925.39	54.5071	3925.39	24.4028	3925.39	99.7554	3925.39	65.8258	3925.39	80.7038	3925.39	83.1574
3925.15	22.6027	3925.15	54.276	3925.15	24.3612	3925.15	99.6681	3925.15	65.7209	3925.15	80.5904	3925.15	83.0156
3924.91	22.7377	3924.91	54.0328	3924.91	24.3274	3924.91	99.5929	3924.91	65.5682	3924.91	80.4326	3924.91	82.8623
3924.67	22.8248	3924.67	53.8008	3924.67	24.3053	3924.67	99.5361	3924.67	65.3809	3924.67	80.2438	3924.67	82.7113
3924.43	22.8496	3924.43	53.6043	3924.43	24.2977	3924.43	99.5021	3924.43	65.1771	3924.43	80.0416	3924.43	82.5775
3924.19	22.8051	3924.19	53.4651	3924.19	24.3053	3924.19	99.4928	3924.19	64.9781	3924.19	79.8461	3924.19	82.4743
3923.95	22.6936	3923.95	53.3985	3923.95	24.3268	3923.95	99.5071	3923.95	64.8047	3923.95	79.6766	3923.95	82.4115
3923.71	22.5275	3923.71	53.4114	3923.71	24.3589	3923.71	99.5412	3923.71	64.6745	3923.71	79.549	3923.71	82.3936
3923.47	22.3269	3923.47	53.5011	3923.47	24.3971	3923.47	99.589	3923.47	64.5994	3923.47	79.4737	3923.47	82.4196
3923.23	22.1158	3923.23	53.6563	3923.23	24.4366	3923.23	99.6438	3923.23	64.5839	3923.23	79.4542	3923.23	82.4833
3922.98	21.918	3922.98	53.8591	3922.98	24.4728	3922.98	99.6988	3922.98	64.6254	3922.98	79.4878	3922.98	82.5748
3922.74	21.7534	3922.74	54.088	3922.74	24.502	3922.74	99.7483	3922.74	64.7154	3922.74	79.5662	3922.74	82.6819
3922.5	21.6367	3922.5	54.3206	3922.5	24.5219	3922.5	99.7885	3922.5	64.8409	3922.5	79.6776	3922.5	82.7923
3922.26	21.5765	3922.26	54.5361	3922.26	24.5316	3922.26	99.8175	3922.26	64.9868	3922.26	79.8086	3922.26	82.8948
3922.02	21.5754	3922.02	54.7174	3922.02	24.5318	3922.02	99.8355	3922.02	65.1374	3922.02	79.9453	3922.02	82.9806
3921.78	21.6309	3921.78	54.8518	3921.78	24.524	3921.78	99.8443	3921.78	65.2782	3921.78	80.075	3921.78	83.0437
3921.54	21.7355	3921.54	54.9316	3921.54	24.5106	3921.54	99.8468	3921.54	65.3968	3921.54	80.1873	3921.54	83.0812
3921.3	21.8776	3921.3	54.9548	3921.3	24.4944	3921.3	99.8468	3921.3	65.484	3921.3	80.274	3921.3	83.0935
3921.06	22.0421	3921.06	54.9251	3921.06	24.4781	3921.06	99.848	3921.06	65.5342	3921.06	80.3304	3921.06	83.0837
3920.81	22.2111	3920.81	54.8507	3920.81	24.4641	3920.81	99.8533	3920.81	65.5464	3920.81	80.3552	3920.81	83.0572
3920.57	22.3655	3920.57	54.7441	3920.57	24.4538	3920.57	99.8646	3920.57	65.5231	3920.57	80.3499	3920.57	83.0209
3920.33	22.4875	3920.33	54.62	3920.33	24.4477	3920.33	99.8817	3920.33	65.4709	3920.33	80.3192	3920.33	82.9818
3920.09	22.563	3920.09	54.4937	3920.09	24.4451	3920.09	99.9027	3920.09	65.3986	3920.09	80.2695	3920.09	82.9464
3919.85	22.5844	3919.85	54.379	3919.85	24.4444	3919.85	99.9237	3919.85	65.3163	3919.85	80.2083	3919.85	82.9189
3919.61	22.5524	3919.61	54.2859	3919.61	24.4431	3919.61	99.9394	3919.61	65.2336	3919.61	80.1428	3919.61	82.9012
3919.37	22.4759	3919.37	54.2197	3919.37	24.4387	3919.37	99.9443	3919.37	65.1583	3919.37	80.079	3919.37	82.8918
3919.13	22.3705	3919.13	54.1805	3919.13	24.4289	3919.13	99.9329	3919.13	65.0948	3919.13	80.0207	3919.13	82.8868
[truncated: 14,594 more rows]

## Sheet: Figure 3
	Before the compatibility tests		After the compatibility tests
4400.76	86.987	4400.76	71.7358
4400.52	87.0013	4400.52	71.7707
4400.28	86.9978	4400.28	71.7945
4400.04	86.9778	4400.04	71.8041
4399.8	86.9447	4399.8	71.7988
4399.56	86.9039	4399.56	71.7797
4399.32	86.8617	4399.32	71.7502
4399.07	86.8243	4399.07	71.7147
4398.83	86.7969	4398.83	71.6784
4398.59	86.7831	4398.59	71.6464
4398.35	86.7839	4398.35	71.6225
4398.11	86.7982	4398.11	71.6094
4397.87	86.8225	4397.87	71.608
4397.63	86.8521	4397.63	71.6173
4397.39	86.8811	4397.39	71.6349
4397.15	86.9037	4397.15	71.6572
4396.9	86.9153	4396.9	71.6802
4396.66	86.9131	4396.66	71.7003
4396.42	86.896	4396.42	71.7139
4396.18	86.8658	4396.18	71.7195
4395.94	86.8264	4395.94	71.7168
4395.7	86.7833	4395.7	71.707
4395.46	86.7429	4395.46	71.6924
4395.22	86.711	4395.22	71.6764
4394.98	86.6929	4394.98	71.6623
4394.74	86.6916	4394.74	71.653
4394.49	86.7077	4394.49	71.6505
4394.25	86.7395	4394.25	71.6556
4394.01	86.7832	4394.01	71.6677
4393.77	86.833	4393.77	71.6848
4393.53	86.8823	4393.53	71.7041
4393.29	86.9245	4393.29	71.7223
4393.05	86.9541	4393.05	71.7359
4392.81	86.9673	4392.81	71.7426
4392.57	86.9621	4392.57	71.7406
4392.32	86.9399	4392.32	71.7302
4392.08	86.9036	4392.08	71.7127
4391.84	86.8587	4391.84	71.6911
4391.6	86.8109	4391.6	71.669
4391.36	86.7666	4391.36	71.6506
4391.12	86.7311	4391.12	71.6397
4390.88	86.708	4390.88	71.6391
4390.64	86.6989	4390.64	71.6504
4390.4	86.7032	4390.4	71.6734
4390.16	86.7181	4390.16	71.7064
4389.91	86.7393	4389.91	71.746
4389.67	86.7616	4389.67	71.7882
4389.43	86.7799	4389.43	71.828
4389.19	86.7899	4389.19	71.8609
4388.95	86.7889	4388.95	71.8832
4388.71	86.7763	4388.71	71.8925
4388.47	86.7536	4388.47	71.8882
4388.23	86.7242	4388.23	71.8714
4387.99	86.6932	4387.99	71.8447
4387.74	86.6661	4387.74	71.8121
4387.5	86.648	4387.5	71.7779
4387.26	86.6429	4387.26	71.7466
4387.02	86.6531	4387.02	71.7216
4386.78	86.6783	4386.78	71.7053
4386.54	86.7162	4386.54	71.6988
4386.3	86.7622	4386.3	71.7014
4386.06	86.8104	4386.06	71.7111
4385.82	86.8544	4385.82	71.725
4385.58	86.8878	4385.58	71.7399
4385.33	86.9057	4385.33	71.7525
4385.09	86.9051	4385.09	71.7602
4384.85	86.8853	4384.85	71.7615
4384.61	86.8485	4384.61	71.7564
4384.37	86.7992	4384.37	71.7459
4384.13	86.7435	4384.13	71.7322
4383.89	86.6884	4383.89	71.7181
4383.65	86.6408	4383.65	71.7066
4383.41	86.6063	4383.41	71.7001
4383.16	86.5886	4383.16	71.7002
4382.92	86.5889	4382.92	71.7071
4382.68	86.6057	4382.68	71.7197
4382.44	86.6354	4382.44	71.7357
4382.2	86.6726	4382.2	71.752
4381.96	86.7109	4381.96	71.7649
4381.72	86.7441	4381.72	71.7713
4381.48	86.7666	4381.48	71.7685
4381.24	86.7752	4381.24	71.7558
4381	86.7682	4381	71.7331
4380.75	86.747	4380.75	71.7027
4380.51	86.7151	4380.51	71.6685
4380.27	86.6779	4380.27	71.6349
4380.03	86.6413	4380.03	71.6069
4379.79	86.6114	4379.79	71.589
4379.55	86.5931	4379.55	71.5844
4379.31	86.5893	4379.31	71.5946
4379.07	86.6006	4379.07	71.6191
4378.83	86.6252	4378.83	71.6555
4378.58	86.6589	4378.58	71.6993
4378.34	86.6962	4378.34	71.7449
4378.1	86.7305	4378.1	71.7862
4377.86	86.7554	4377.86	71.8175
4377.62	86.7658	4377.62	71.834
4377.38	86.7585	4377.38	71.8331
4377.14	86.7329	4377.14	71.8143
4376.9	86.691	4376.9	71.7797
4376.66	86.6375	4376.66	71.7335
4376.42	86.5787	4376.42	71.6818
4376.17	86.5219	4376.17	71.6313
4375.93	86.4744	4375.93	71.5887
4375.69	86.4421	4375.69	71.5596
4375.45	86.4289	4375.45	71.5476
4375.21	86.436	4375.21	71.554
4374.97	86.4619	4374.97	71.5776
4374.73	86.5026	4374.73	71.6145
4374.49	86.5517	4374.49	71.6592
4374.25	86.6022	4374.25	71.7049
4374	86.6464	4374	71.7446
4373.76	86.6779	4373.76	71.7721
4373.52	86.6917	4373.52	71.7831
4373.28	86.6857	4373.28	71.7752
4373.04	86.6604	4373.04	71.749
4372.8	86.6192	4372.8	71.7077
4372.56	86.5676	4372.56	71.6565
4372.32	86.5127	4372.32	71.6022
4372.08	86.4616	4372.08	71.5519
4371.83	86.4212	4371.83	71.5121
4371.59	86.3962	4371.59	71.4876
4371.35	86.3895	4371.35	71.4811
4371.11	86.4012	4371.11	71.4927
4370.87	86.4289	4370.87	71.5199
4370.63	86.4681	4370.63	71.5581
4370.39	86.513	4370.39	71.6012
4370.15	86.5572	4370.15	71.6424
4369.91	86.5945	4369.91	71.6754
4369.67	86.6204	4369.67	71.695
4369.42	86.632	4369.42	71.6982
4369.18	86.6288	4369.18	71.6845
4368.94	86.6127	4368.94	71.6561
4368.7	86.5873	4368.7	71.6174
4368.46	86.5577	4368.46	71.5743
4368.22	86.5292	4368.22	71.5338
4367.98	86.5068	4367.98	71.5021
4367.74	86.4944	4367.74	71.4847
4367.5	86.4938	4367.5	71.4848
4367.25	86.5049	4367.25	71.5032
4367.01	86.5259	4367.01	71.5383
4366.77	86.5529	4366.77	71.5862
4366.53	86.5816	4366.53	71.6412
4366.29	86.6072	4366.29	71.6966
4366.05	86.6254	4366.05	71.7459
4365.81	86.6334	4365.81	71.7835
4365.57	86.6301	4365.57	71.8052
4365.33	86.6163	4365.33	71.8094
4365.08	86.5949	4365.08	71.7968
4364.84	86.5696	4364.84	71.7704
4364.6	86.5455	4364.6	71.735
4364.36	86.5269	4364.36	71.6965
4364.12	86.5176	4364.12	71.6607
4363.88	86.5196	4363.88	71.6328
4363.64	86.5331	4363.64	71.6164
4363.4	86.5559	4363.4	71.6131
4363.16	86.5843	4363.16	71.6224
4362.92	86.6132	4362.92	71.6418
4362.67	86.6372	4362.67	71.6671
4362.43	86.651	4362.43	71.6934
4362.19	86.6506	4362.19	71.7155
4361.95	86.6342	4361.95	71.7292
4361.71	86.6018	4361.71	71.7313
4361.47	86.5565	4361.47	71.7209
4361.23	86.5031	4361.23	71.6989
4360.99	86.4482	4360.99	71.6682
4360.75	86.3988	4360.75	71.6333
4360.5	86.3614	4360.5	71.5993
4360.26	86.3414	4360.26	71.5714
4360.02	86.3418	4360.02	71.5538
4359.78	86.3629	4359.78	71.5495
4359.54	86.4022	4359.54	71.5594
4359.3	86.4547	4359.3	71.5823
4359.06	86.5136	4359.06	71.6152
4358.82	86.5708	4358.82	71.6535
4358.58	86.6186	4358.58	71.6919
4358.34	86.65	4358.34	71.7248
4358.09	86.6602	4358.09	71.7473
4357.85	86.647	4357.85	71.7561
4357.61	86.6112	4357.61	71.7494
4357.37	86.5565	4357.37	71.7278
4357.13	86.4889	4357.13	71.6937
4356.89	86.4159	4356.89	71.6513
4356.65	86.3454	4356.65	71.6056
4356.41	86.2846	4356.41	71.5618
4356.17	86.2391	4356.17	71.5248
4355.92	86.2122	4355.92	71.4982
4355.68	86.2045	4355.68	71.4842
4355.44	86.2143	4355.44	71.4831
4355.2	86.2377	4355.2	71.4936
4354.96	86.2691	4354.96	71.5131
4354.72	86.3024	4354.72	71.5378
4354.48	86.3321	4354.48	71.5639
4354.24	86.3535	4354.24	71.5879
4354	86.3641	4354	71.6068
4353.76	86.3631	4353.76	71.6194
4353.51	86.3523	4353.51	71.6254
4353.27	86.3352	4353.27	71.6261
4353.03	86.3163	4353.03	71.6238
4352.79	86.3005	4352.79	71.6213
4352.55	86.2922	4352.55	71.6215
4352.31	86.2944	4352.31	71.6268
4352.07	86.308	4352.07	71.6385
4351.83	86.3322	4351.83	71.6569
4351.59	86.364	4351.59	71.6809
4351.34	86.3988	4351.34	71.7085
4351.1	86.4311	4351.1	71.7366
4350.86	86.4556	4350.86	71.7622
4350.62	86.4674	4350.62	71.7823
4350.38	86.4635	4350.38	71.7949
4350.14	86.4428	4350.14	71.7986
4349.9	86.407	4349.9	71.7937
4349.66	86.3595	4349.66	71.7818
4349.42	86.3059	4349.42	71.7654
4349.18	86.2527	4349.18	71.7478
4348.93	86.2064	4348.93	71.732
4348.69	86.1728	4348.69	71.7209
4348.45	86.156	4348.45	71.7163
4348.21	86.1577	4348.21	71.7187
4347.97	86.1774	4347.97	71.7274
4347.73	86.2118	4347.73	71.7404
4347.49	86.2563	4347.49	71.7546
4347.25	86.3045	4347.25	71.7669
4347.01	86.3499	4347.01	71.774
4346.76	86.3863	4346.76	71.7734
4346.52	86.4092	4346.52	71.7642
4346.28	86.4157	4346.28	71.7464
4346.04	86.4056	4346.04	71.7222
4345.8	86.3809	4345.8	71.6948
4345.56	86.3457	4345.56	71.6685
4345.32	86.3053	4345.32	71.6478
4345.08	86.2655	4345.08	71.637
4344.84	86.232	4344.84	71.6392
4344.6	86.209	4344.6	71.6558
4344.35	86.1992	4344.35	71.6864
4344.11	86.2028	4344.11	71.7288
4343.87	86.2186	4343.87	71.7789
4343.63	86.2431	4343.63	71.8314
4343.39	86.272	4343.39	71.8807
4343.15	86.3002	4343.15	71.9212
4342.91	86.3233	4342.91	71.9483
4342.67	86.3376	4342.67	71.9593
4342.43	86.3409	4342.43	71.9534
4342.18	86.3331	4342.18	71.932
4341.94	86.3155	4341.94	71.8989
4341.7	86.2911	4341.7	71.859
4341.46	86.2639	4341.46	71.8183
4341.22	86.2378	4341.22	71.7826
4340.98	86.2164	4340.98	71.7567
4340.74	86.2021	4340.74	71.7439
4340.5	86.1959	4340.5	71.7453
4340.26	86.1971	4340.26	71.7598
4340.02	86.2033	4340.02	71.7842
4339.77	86.2113	4339.77	71.8137
4339.53	86.2175	4339.53	71.8427
4339.29	86.2182	4339.29	71.8655
4339.05	86.2106	4339.05	71.8774
4338.81	86.1934	4338.81	71.8751
4338.57	86.1674	4338.57	71.8575
4338.33	86.1348	4338.33	71.8261
4338.09	86.0996	4338.09	71.7846
4337.85	86.0665	4337.85	71.7382
4337.6	86.041	4337.6	71.6935
4337.36	86.0275	4337.36	71.6567
4337.12	86.0293	4337.12	71.6333
4336.88	86.0476	4336.88	71.6273
4336.64	86.0813	4336.64	71.64
4336.4	86.1274	4336.4	71.6704
4336.16	86.1805	4336.16	71.715
4335.92	86.2342	4335.92	71.7684
4335.68	86.2815	4335.68	71.8239
4335.44	86.316	4335.44	71.8743
4335.19	86.3324	4335.19	71.9131
4334.95	86.3277	4334.95	71.9354
4334.71	86.3015	4334.71	71.9382
4334.47	86.2563	4334.47	71.9215
4334.23	86.1968	4334.23	71.8877
4333.99	86.1298	4333.99	71.8419
4333.75	86.063	4333.75	71.7904
4333.51	86.0041	4333.51	71.7404
4333.27	85.9595	4333.27	71.6988
4333.02	85.9338	4333.02	71.6711
4332.78	85.9288	4332.78	71.6609
4332.54	85.9439	4332.54	71.6694
4332.3	85.9758	4332.3	71.6953
4332.06	86.0192	4332.06	71.7349
4331.82	86.0674	4331.82	71.7829
4331.58	86.1135	4331.58	71.8329
4331.34	86.1512	4331.34	71.8785
4331.1	86.1755	4331.1	71.9139
4330.85	86.1837	4330.85	71.9351
4330.61	86.1757	4330.61	71.94
4330.37	86.1536	4330.37	71.929
4330.13	86.1217	4330.13	71.9046
4329.89	86.0853	4329.89	71.8712
4329.65	86.0506	4329.65	71.8339
4329.41	86.0229	4329.41	71.7985
4329.17	86.0062	4329.17	71.7698
4328.93	86.0026	4328.93	71.7515
4328.69	86.0121	4328.69	71.7456
4328.44	86.0326	4328.44	71.7521
4328.2	86.0599	4328.2	71.7692
4327.96	86.0893	4327.96	71.7937
4327.72	86.1152	4327.72	71.8215
4327.48	86.1328	4327.48	71.8482
4327.24	86.1387	4327.24	71.8698
4327	86.1309	4327	71.8835
4326.76	86.1098	4326.76	71.8876
4326.52	86.0778	4326.52	71.8824
4326.27	86.0389	4326.27	71.8693
4326.03	85.998	4326.03	71.8511
4325.79	85.9602	4325.79	71.8312
4325.55	85.93	4325.55	71.8128
4325.31	85.9103	4325.31	71.7987
4325.07	85.9024	4325.07	71.7906
4324.83	85.9055	4324.83	71.7891
4324.59	85.9169	4324.59	71.793
4324.35	85.9326	4324.35	71.8006
4324.1	85.9477	4324.1	71.809
4323.86	85.9575	4323.86	71.8153
4323.62	85.9581	4323.62	71.8168
4323.38	85.9473	4323.38	71.8118
4323.14	85.9246	4323.14	71.7998
4322.9	85.8919	4322.9	71.7816
4322.66	85.8532	4322.66	71.7595
4322.42	85.8137	4322.42	71.7366
4322.18	85.7794	4322.18	71.7169
4321.94	85.7563	4321.94	71.7038
4321.69	85.7488	4321.69	71.7003
4321.45	85.7599	4321.45	71.7081
4321.21	85.79	4321.21	71.7273
4320.97	85.837	4320.97	71.756
4320.73	85.8967	4320.73	71.7913
4320.49	85.9631	4320.49	71.829
4320.25	86.029	4320.25	71.864
4320.01	86.0873	4320.01	71.8918
4319.77	86.132	4319.77	71.9086
4319.52	86.1583	4319.52	71.912
4319.28	86.1642	4319.28	71.9016
4319.04	86.1501	4319.04	71.8791
4318.8	86.1192	4318.8	71.8478
4318.56	86.0768	4318.56	71.8129
4318.32	86.0294	4318.32	71.78
4318.08	85.9841	4318.08	71.7546
4317.84	85.9473	4317.84	71.7415
4317.6	85.9239	4317.6	71.7437
4317.36	85.9167	4317.36	71.7623
4317.11	85.9263	4317.11	71.7961
4316.87	85.9505	4316.87	71.8417
4316.63	85.9852	4316.63	71.894
4316.39	86.0252	4316.39	71.9468
4316.15	86.0644	4316.15	71.9939
4315.91	86.0971	4315.91	72.0294
4315.67	86.1189	4315.67	72.0489
4315.43	86.1272	4315.43	72.05
4315.19	86.1215	4315.19	72.0326
4314.94	86.1038	4314.94	71.9989
4314.7	86.0778	4314.7	71.9534
4314.46	86.0485	4314.46	71.9015
4314.22	86.0218	4314.22	71.8496
4313.98	86.0027	4313.98	71.8036
4313.74	85.9952	4313.74	71.7683
4313.5	86.0015	4313.5	71.7468
4313.26	86.0217	4313.26	71.7403
4313.02	86.0538	4313.02	71.7476
4312.78	86.0939	4312.78	71.7662
4312.53	86.1369	4312.53	71.7918
4312.29	86.1772	4312.29	71.8198
4312.05	86.2095	4312.05	71.8456
4311.81	86.2296	4311.81	71.8653
4311.57	86.2351	4311.57	71.8764
4311.33	86.2256	4311.33	71.8782
4311.09	86.2029	4311.09	71.8718
4310.85	86.1706	4310.85	71.8594
4310.61	86.1337	4310.61	71.845
4310.36	86.0976	4310.36	71.8323
4310.12	86.0676	4310.12	71.825
4309.88	86.0478	4309.88	71.826
4309.64	86.0407	4309.64	71.8366
4309.4	86.0469	4309.4	71.8565
4309.16	86.0648	4309.16	71.8837
4308.92	86.0913	4308.92	71.915
4308.68	86.122	4308.68	71.9464
4308.44	86.1519	4308.44	71.9733
4308.2	86.1762	4308.2	71.9921
4307.95	86.1909	4307.95	71.9999
4307.71	86.1938	4307.71	71.9955
4307.47	86.1842	4307.47	71.9795
4307.23	86.1633	4307.23	71.954
4306.99	86.1342	4306.99	71.9228
4306.75	86.1012	4306.75	71.8906
4306.51	86.0687	4306.51	71.862
4306.27	86.0414	4306.27	71.8413
4306.03	86.0227	4306.03	71.8314
4305.78	86.0149	4305.78	71.8339
4305.54	86.0185	4305.54	71.8483
4305.3	86.0323	4305.3	71.8725
4305.06	86.0537	4305.06	71.903
4304.82	86.0791	4304.82	71.9353
4304.58	86.1043	4304.58	71.9651
4304.34	86.1253	4304.34	71.9879
4304.1	86.1393	4304.1	72.001
4303.86	86.144	4303.86	72.0028
4303.62	86.1392	4303.62	71.9936
4303.37	86.1262	4303.37	71.9754
4303.13	86.1073	4303.13	71.9518
4302.89	86.0861	4302.89	71.9268
4302.65	86.066	4302.65	71.9049
4302.41	86.0504	4302.41	71.8896
4302.17	86.0417	4302.17	71.8835
4301.93	86.0411	4301.93	71.8876
4301.69	86.0482	4301.69	71.901
4301.45	86.0615	4301.45	71.9215
4301.2	86.0782	4301.2	71.9453
4300.96	86.0951	4300.96	71.9684
4300.72	86.1086	4300.72	71.9865
4300.48	86.1157	4300.48	71.996
4300.24	86.1146	4300.24	71.9948
4300	86.1043	4300	71.9826
4299.76	86.0858	4299.76	71.9605
4299.52	86.061	4299.52	71.9318
4299.28	86.0329	4299.28	71.9007
4299.04	86.005	4299.04	71.8719
4298.79	85.9806	4298.79	71.8501
4298.55	85.9625	4298.55	71.839
4298.31	85.9521	4298.31	71.8405
4298.07	85.9495	4298.07	71.8548
4297.83	85.9536	4297.83	71.88
4297.59	85.9618	4297.59	71.9124
4297.35	85.9711	4297.35	71.947
4297.11	85.9778	4297.11	71.9782
4296.87	85.979	4296.87	72.001
4296.62	85.9725	4296.62	72.0109
4296.38	85.9575	4296.38	72.0056
4296.14	85.935	4296.14	71.9849
4295.9	85.9073	4295.9	71.9509
4295.66	85.8782	4295.66	71.9081
4295.42	85.8522	4295.42	71.8623
4295.18	85.8337	4295.18	71.8202
4294.94	85.8267	4294.94	71.7884
4294.7	85.8335	4294.7	71.772
4294.46	85.8549	4294.46	71.7746
4294.21	85.8895	4294.21	71.797
4293.97	85.9342	4293.97	71.8377
4293.73	85.984	4293.73	71.8923
4293.49	86.0331	4293.49	71.9547
4293.25	86.0753	4293.25	72.0176
4293.01	86.1052	4293.01	72.0733
4292.77	86.1184	4292.77	72.115
4292.53	86.1129	4292.53	72.1374
4292.29	86.089	4292.29	72.1379
4292.04	86.0491	4292.04	72.1165
4291.8	85.9982	4291.8	72.0761
4291.56	85.9426	4291.56	72.022
4291.32	85.889	4291.32	71.9613
4291.08	85.8442	4291.08	71.9015
4290.84	85.8136	4290.84	71.8501
4290.6	85.8005	4290.6	71.8131
4290.36	85.806	4290.36	71.7943
4290.12	85.8288	4290.12	71.7952
4289.88	85.8653	4289.88	71.8148
4289.63	85.9099	4289.63	71.8493
4289.39	85.9565	4289.39	71.8935
4289.15	85.9985	4289.15	71.9411
4288.91	86.0302	4288.91	71.9856
4288.67	86.0472	4288.67	72.021
4288.43	86.0479	4288.43	72.0433
4288.19	86.0323	4288.19	72.0501
4287.95	86.0032	4287.95	72.0416
4287.71	85.965	4287.71	72.0199
4287.46	85.9233	4287.46	71.9889
4287.22	85.8842	4287.22	71.9536
4286.98	85.8529	4286.98	71.9192
4286.74	85.8337	4286.74	71.8902
4286.5	85.8286	4286.5	71.8701
4286.26	85.8377	4286.26	71.8605
4286.02	85.8589	4286.02	71.8613
4285.78	85.8883	4285.78	71.8708
4285.54	85.9213	4285.54	71.8859
4285.29	85.9523	4285.29	71.9027
4285.05	85.9766	4285.05	71.9173
4284.81	85.9901	4284.81	71.9262
4284.57	85.9909	4284.57	71.9272
4284.33	85.9786	4284.33	71.9194
4284.09	85.9553	4284.09	71.9037
4283.85	85.9243	4283.85	71.8823
4283.61	85.8903	4283.61	71.8585
4283.37	85.8583	4283.37	71.8362
4283.12	85.8332	4283.12	71.819
4282.88	85.8186	4282.88	71.8098
4282.64	85.8166	4282.64	71.8104
4282.4	85.8274	4282.4	71.821
4282.16	85.8497	4282.16	71.8404
4281.92	85.8804	4281.92	71.8659
4281.68	85.9153	4281.68	71.8941
4281.44	85.9498	4281.44	71.9211
4281.2	85.9796	4281.2	71.9433
4280.96	86.0008	4280.96	71.9579
4280.71	86.0111	4280.71	71.9632
4280.47	86.0098	4280.47	71.959
4280.23	85.9976	4280.23	71.9465
4279.99	85.9767	4279.99	71.9284
4279.75	85.9505	4279.75	71.9081
4279.51	85.9225	4279.51	71.8889
4279.27	85.8963	4279.27	71.8745
4279.03	85.8749	4279.03	71.8669
4278.79	85.8601	4278.79	71.8675
4278.54	85.8524	4278.54	71.8759
4278.3	85.8512	4278.3	71.8907
4278.06	85.855	4278.06	71.9093
4277.82	85.8612	4277.82	71.9283
4277.58	85.8675	4277.58	71.9446
4277.34	85.8713	4277.34	71.9554
4277.1	85.8711	4277.1	71.9588
4276.86	85.8659	4276.86	71.9543
4276.62	85.8559	4276.62	71.943
4276.38	85.8422	4276.38	71.9268
4276.13	85.8264	4276.13	71.9091
4275.89	85.8105	4275.89	71.8932
4275.65	85.7964	4275.65	71.8827
4275.41	85.7852	4275.41	71.88
4275.17	85.7775	4275.17	71.8865
4274.93	85.7728	4274.93	71.9022
4274.69	85.7698	4274.69	71.9252
4274.45	85.7668	4274.45	71.9527
4274.21	85.7616	4274.21	71.981
4273.96	85.7523	4273.96	72.0059
4273.72	85.7377	4273.72	72.0236
4273.48	85.7177	4273.48	72.0313
4273.24	85.6932	4273.24	72.0277
4273	85.6662	4273	72.0132
4272.76	85.64	4272.76	71.9899
4272.52	85.6184	4272.52	71.9613
4272.28	85.6048	4272.28	71.932
4272.04	85.6023	4272.04	71.9067
4271.8	85.6126	4271.8	71.8898
4271.55	85.6358	4271.55	71.8843
4271.31	85.6701	4271.31	71.8916
4271.07	85.712	4271.07	71.9111
4270.83	85.7568	4270.83	71.9402
4270.59	85.7988	4270.59	71.9749
4270.35	85.8321	4270.35	72.01
4270.11	85.852	4270.11	72.0399
4269.87	85.8546	4269.87	72.0598
4269.63	85.8387	4269.63	72.0659
4269.38	85.8051	4269.38	72.0564
4269.14	85.757	4269.14	72.0318
4268.9	85.7	4268.9	71.9946
4268.66	85.6408	4268.66	71.9496
4268.42	85.5869	4268.42	71.9027
4268.18	85.5449	4268.18	71.8601
4267.94	85.5203	4267.94	71.8278
4267.7	85.5165	4267.7	71.8103
4267.46	85.5336	4267.46	71.81
4267.22	85.5697	4267.22	71.8271
4266.97	85.6196	4266.97	71.8592
4266.73	85.6768	4266.73	71.9017
4266.49	85.7333	4266.49	71.9484
4266.25	85.7815	4266.25	71.9926
4266.01	85.8144	4266.01	72.0276
4265.77	85.8272	4265.77	72.0479
4265.53	85.8178	4265.53	72.0501
4265.29	85.7871	4265.29	72.033
4265.05	85.7386	4265.05	71.9984
4264.8	85.6785	4264.8	71.9504
4264.56	85.6143	4264.56	71.8948
4264.32	85.5542	4264.32	71.8389
4264.08	85.5055	4264.08	71.7894
4263.84	85.4738	4263.84	71.7526
4263.6	85.4625	4263.6	71.7326
4263.36	85.4717	4263.36	71.7314
4263.12	85.4992	4263.12	71.7484
4262.88	85.5399	4262.88	71.7806
4262.64	85.5874	4262.64	71.8229
4262.39	85.6341	4262.39	71.8693
4262.15	85.6731	4262.15	71.9133
4261.91	85.6985	4261.91	71.9492
4261.67	85.7067	4261.67	71.9723
4261.43	85.6966	4261.43	71.9805
4261.19	85.67	4261.19	71.9738
4260.95	85.6312	4260.95	71.9545
4260.71	85.5862	4260.71	71.9269
4260.47	85.5421	4260.47	71.8963
4260.22	85.5056	4260.22	71.8682
4259.98	85.4825	4259.98	71.8478
4259.74	85.4763	4259.74	71.8385
4259.5	85.4883	4259.5	71.842
4259.26	85.5169	4259.26	71.8579
4259.02	85.5582	4259.02	71.8835
4258.78	85.6067	4258.78	71.9149
4258.54	85.6558	4258.54	71.9468
4258.3	85.6987	4258.3	71.9741
4258.06	85.7298	4258.06	71.9924
4257.81	85.745	4257.81	71.9988
4257.57	85.7428	4257.57	71.9919
4257.33	85.7241	4257.33	71.9731
4257.09	85.6922	4257.09	71.9458
4256.85	85.6522	4256.85	71.9146
4256.61	85.6104	4256.61	71.8854
4256.37	85.5728	4256.37	71.8637
4256.13	85.5449	4256.13	71.8539
4255.89	85.5303	4255.89	71.8591
4255.64	85.5305	4255.64	71.8799
4255.4	85.5445	4255.4	71.9145
4255.16	85.5691	4255.16	71.959
4254.92	85.5996	4254.92	72.0078
4254.68	85.6302	4254.68	72.0544
4254.44	85.655	4254.44	72.0924
4254.2	85.669	4254.2	72.1163
4253.96	85.6688	4253.96	72.1224
4253.72	85.6529	4253.72	72.1093
4253.48	85.6225	4253.48	72.0783
4253.23	85.5807	4253.23	72.0333
4252.99	85.5326	4252.99	71.98
4252.75	85.4838	4252.75	71.9254
4252.51	85.4403	4252.51	71.8764
4252.27	85.407	4252.27	71.8392
4252.03	85.3875	4252.03	71.8181
4251.79	85.383	4251.79	71.8151
4251.55	85.3925	4251.55	71.8296
4251.31	85.4132	4251.31	71.8585
4251.06	85.4404	4251.06	71.8965
4250.82	85.4686	4250.82	71.9374
4250.58	85.4925	4250.58	71.9742
4250.34	85.5073	4250.34	72.0011
4250.1	85.5101	4250.1	72.0135
4249.86	85.4999	4249.86	72.0093
4249.62	85.478	4249.62	71.989
4249.38	85.4476	4249.38	71.9555
4249.14	85.4138	4249.14	71.914
4248.9	85.3822	4248.9	71.871
4248.65	85.3585	4248.65	71.8331
4248.41	85.3474	4248.41	71.8066
4248.17	85.3517	4248.17	71.7958
4247.93	85.3723	4247.93	71.8032
4247.69	85.4077	4247.69	71.8283
4247.45	85.454	4247.45	71.8682
4247.21	85.506	4247.21	71.9179
4246.97	85.5576	4246.97	71.9711
4246.73	85.6022	4246.73	72.0209
4246.48	85.6346	4246.48	72.0607
4246.24	85.651	4246.24	72.0858
4246	85.6498	4246	72.0932
4245.76	85.6318	4245.76	72.0828
4245.52	85.6003	4245.52	72.0571
4245.28	85.5602	4245.28	72.0207
4245.04	85.5177	4245.04	71.9797
4244.8	85.479	4244.8	71.9408
4244.56	85.4496	4244.56	71.9101
4244.31	85.4334	4244.31	71.8925
4244.07	85.4326	4244.07	71.8905
4243.83	85.4463	4243.83	71.9042
4243.59	85.4723	4243.59	71.9312
4243.35	85.5058	4243.35	71.9669
4243.11	85.5416	4243.11	72.0052
4242.87	85.5737	4242.87	72.0393
4242.63	85.5969	4242.63	72.0632
4242.39	85.6074	4242.39	72.0719
4242.15	85.603	4242.15	72.0625
4241.9	85.5842	4241.9	72.0351
4241.66	85.5536	4241.66	71.9922
4241.42	85.5153	4241.42	71.9386
4241.18	85.4748	4241.18	71.8811
4240.94	85.4378	4240.94	71.8268
4240.7	85.4095	4240.7	71.7828
4240.46	85.3938	4240.46	71.7546
4240.22	85.3926	4240.22	71.7458
4239.98	85.4059	4239.98	71.7574
4239.73	85.4316	4239.73	71.7878
4239.49	85.466	4239.49	71.833
4239.25	85.5043	4239.25	71.887
4239.01	85.5412	4239.01	71.9432
4238.77	85.572	4238.77	71.9945
4238.53	85.5931	4238.53	72.0352
4238.29	85.6024	4238.29	72.061
4238.05	85.5998	4238.05	72.07
4237.81	85.5871	4237.81	72.063
4237.57	85.5676	4237.57	72.0428
4237.32	85.5456	4237.32	72.0142
4237.08	85.5254	4237.08	71.983
4236.84	85.5111	4236.84	71.9552
4236.6	85.5054	4236.6	71.9355
4236.36	85.5095	4236.36	71.9276
4236.12	85.5227	4236.12	71.9328
4235.88	85.5428	4235.88	71.9503
4235.64	85.5661	4235.64	71.9771
4235.4	85.5883	4235.4	72.0089
4235.15	85.6051	4235.15	72.0401
4234.91	85.6127	4234.91	72.0656
4234.67	85.6087	4234.67	72.0804
4234.43	85.5926	4234.43	72.0815
4234.19	85.5654	4234.19	72.0678
4233.95	85.5302	4233.95	72.0403
4233.71	85.4912	4233.71	72.0021
4233.47	85.4534	4233.47	71.9577
4233.23	85.4215	4233.23	71.9124
4232.98	85.3995	4232.98	71.8718
4232.74	85.3901	4232.74	71.8404
4232.5	85.3937	4232.5	71.8212
4232.26	85.4094	4232.26	71.8158
4232.02	85.4339	4232.02	71.8233
4231.78	85.4629	4231.78	71.8412
4231.54	85.4916	4231.54	71.8658
4231.3	85.5148	4231.3	71.8924
4231.06	85.5284	4231.06	71.9166
4230.82	85.5298	4230.82	71.9343
4230.57	85.5181	4230.57	71.9434
4230.33	85.4946	4230.33	71.9431
4230.09	85.4625	4230.09	71.9344
4229.85	85.4262	4229.85	71.9203
4229.61	85.3909	4229.61	71.9047
4229.37	85.3617	4229.37	71.8918
4229.13	85.3428	4229.13	71.8857
4228.89	85.3372	4228.89	71.8896
4228.65	85.3455	4228.65	71.9048
4228.4	85.3665	4228.4	71.931
4228.16	85.3973	4228.16	71.966
4227.92	85.4334	4227.92	72.0058
4227.68	85.4695	4227.68	72.0456
4227.44	85.5007	4227.44	72.0801
4227.2	85.5225	4227.2	72.1044
4226.96	85.5318	4226.96	72.1148
4226.72	85.528	4226.72	72.1097
4226.48	85.5121	4226.48	72.0891
4226.24	85.487	4226.24	72.0556
4225.99	85.4572	4225.99	72.0135
4225.75	85.4278	4225.75	71.9682
4225.51	85.404	4225.51	71.9258
4225.27	85.3899	4225.27	71.8919
4225.03	85.3882	4225.03	71.8707
4224.79	85.3996	4224.79	71.8647
4224.55	85.4226	4224.55	71.8743
4224.31	85.454	4224.31	71.8977
4224.07	85.4888	4224.07	71.9309
4223.82	85.5218	4223.82	71.9689
4223.58	85.5473	4223.58	72.0058
4223.34	85.5607	4223.34	72.0362
4223.1	85.5589	4223.1	72.0554
4222.86	85.5411	4222.86	72.0608
4222.62	85.5084	4222.62	72.0515
4222.38	85.4642	4222.38	72.0292
4222.14	85.4135	4222.14	71.9975
4221.9	85.3623	4221.9	71.9614
4221.66	85.3167	4221.66	71.9264
4221.41	85.2819	4221.41	71.898
4221.17	85.2616	4221.17	71.8806
4220.93	85.2576	4220.93	71.8769
4220.69	85.2696	4220.69	71.8873
4220.45	85.295	4220.45	71.9106
4220.21	85.3295	4220.21	71.9429
4219.97	85.3679	4219.97	71.9797
4219.73	85.4045	4219.73	72.0151
4219.49	85.4342	4219.49	72.0436
4219.24	85.453	4219.24	72.0607
4219	85.4586	4219	72.0635
4218.76	85.4507	4218.76	72.0509
4218.52	85.431	4218.52	72.0244
4218.28	85.4028	4218.28	71.9874
4218.04	85.3704	4218.04	71.9449
4217.8	85.3384	4217.8	71.9026
4217.56	85.3113	4217.56	71.8663
4217.32	85.2918	4217.32	71.8409
4217.08	85.2819	4217.08	71.8298
4216.83	85.2812	4216.83	71.8342
4216.59	85.288	4216.59	71.8535
4216.35	85.2992	4216.35	71.8849
4216.11	85.3111	4216.11	71.9243
4215.87	85.3196	4215.87	71.9663
4215.63	85.3216	4215.63	72.0055
4215.39	85.3146	4215.39	72.0372
4215.15	85.2981	4215.15	72.0576
4214.91	85.2731	4214.91	72.0647
4214.66	85.2424	4214.66	72.0586
4214.42	85.2096	4214.42	72.0412
4214.18	85.1794	4214.18	72.0157
4213.94	85.1559	4213.94	71.9865
4213.7	85.1429	4213.7	71.958
4213.46	85.1427	4213.46	71.9343
4213.22	85.1555	4213.22	71.9184
4212.98	85.1803	4212.98	71.9119
4212.74	85.2143	4212.74	71.9149
4212.5	85.2532	4212.5	71.9261
4212.25	85.2926	4212.25	71.9429
4212.01	85.3278	4212.01	71.9624
4211.77	85.355	4211.77	71.9811
4211.53	85.3714	4211.53	71.9965
4211.29	85.3765	4211.29	72.0067
4211.05	85.3711	4211.05	72.0111
4210.81	85.3577	4210.81	72.0104
4210.57	85.34	4210.57	72.0063
4210.33	85.3224	4210.33	72.0015
4210.08	85.3088	4210.08	71.9985
4209.84	85.3027	4209.84	71.9999
4209.6	85.3059	4209.6	72.0072
4209.36	85.3184	4209.36	72.0209
4209.12	85.3388	4209.12	72.0401
4208.88	85.3639	4208.88	72.0626
4208.64	85.3895	4208.64	72.0853
4208.4	85.4111	4208.4	72.1046
4208.16	85.4244	4208.16	72.1171
4207.92	85.4262	4207.92	72.1201
4207.67	85.4148	4207.67	72.1119
4207.43	85.3905	4207.43	72.0926
4207.19	85.3556	4207.19	72.0637
4206.95	85.3139	4206.95	72.0285
4206.71	85.2706	4206.71	71.9911
4206.47	85.2311	4206.47	71.9565
4206.23	85.2003	4206.23	71.9289
4205.99	85.1823	4205.99	71.9121
4205.75	85.179	4205.75	71.9081
4205.5	85.1905	4205.5	71.9172
4205.26	85.2146	4205.26	71.9378
4205.02	85.2473	4205.02	71.9665
4204.78	85.2833	4204.78	71.9987
4204.54	85.317	4204.54	72.0294
4204.3	85.3426	4204.3	72.0534
4204.06	85.356	4204.06	72.0668
4203.82	85.3542	4203.82	72.0671
4203.58	85.3371	4203.58	72.0539
4203.33	85.3062	4203.33	72.029
4203.09	85.2656	4203.09	71.9959
4202.85	85.2204	4202.85	71.96
4202.61	85.1769	4202.61	71.927
4202.37	85.1406	4202.37	71.9025
4202.13	85.1162	4202.13	71.8912
4201.89	85.1068	4201.89	71.896
4201.65	85.113	4201.65	71.9173
4201.41	85.1333	4201.41	71.9534
4201.17	85.1639	4201.17	72.0002
4200.92	85.1999	4200.92	72.0521
4200.68	85.2351	4200.68	72.1025
4200.44	85.2638	4200.44	72.1445
4200.2	85.2808	4200.2	72.1725
4199.96	85.283	4199.96	72.1823
4199.72	85.2693	4199.72	72.1721
4199.48	85.2408	4199.48	72.1428
4199.24	85.2011	4199.24	72.0978
4199	85.1553	4199	72.0426
4198.75	85.1094	4198.75	71.9841
4198.51	85.0698	4198.51	71.9293
4198.27	85.0415	4198.27	71.8848
4198.03	85.0282	4198.03	71.8555
4197.79	85.0316	4197.79	71.8441
4197.55	85.0507	4197.55	71.8509
4197.31	85.0828	4197.31	71.8737
4197.07	85.1231	4197.07	71.9081
4196.83	85.166	4196.83	71.9483
4196.59	85.2054	4196.59	71.9879
4196.34	85.2361	4196.34	72.0209
4196.1	85.254	4196.1	72.0423
4195.86	85.2573	4195.86	72.0495
4195.62	85.2459	4195.62	72.0417
4195.38	85.2222	4195.38	72.0208
4195.14	85.19	4195.14	71.9906
4194.9	85.1545	4194.9	71.9566
4194.66	85.1207	4194.66	71.9245
4194.42	85.0936	4194.42	71.9
4194.17	85.0764	4194.17	71.8873
4193.93	85.0709	4193.93	71.8889
4193.69	85.0768	4193.69	71.9051
4193.45	85.092	4193.45	71.9337
4193.21	85.1127	4193.21	71.9709
4192.97	85.1344	4192.97	72.0112
4192.73	85.1525	4192.73	72.0488
4192.49	85.1629	4192.49	72.0781
4192.25	85.1627	4192.25	72.0947
4192.01	85.1508	4192.01	72.0961
4191.76	85.1283	4191.76	72.0821
4191.52	85.0976	4191.52	72.0547
4191.28	85.0628	4191.28	72.0178
4191.04	85.0289	4191.04	71.9772
4190.8	85.0005	4190.8	71.9387
4190.56	84.9817	4190.56	71.908
4190.32	84.9751	4190.32	71.8898
4190.08	84.9813	4190.08	71.8864
4189.84	84.9992	4189.84	71.8984
4189.59	85.0256	4189.59	71.9238
4189.35	85.0562	4189.35	71.9588
4189.11	85.0857	4189.11	71.9983
4188.87	85.1091	4188.87	72.0361
4188.63	85.122	4188.63	72.0668
4188.39	85.1215	4188.39	72.0857
4188.15	85.1071	4188.15	72.0903
4187.91	85.08	4187.91	72.08
4187.67	85.0435	4187.67	72.0566
4187.43	85.0026	4187.43	72.0242
4187.18	84.9631	4187.18	71.988
4186.94	84.9305	4186.94	71.9539
4186.7	84.9098	4186.7	71.9277
4186.46	84.9043	4186.46	71.9138
4186.22	84.9151	4186.22	71.9149
4185.98	84.9414	4185.98	71.9314
4185.74	84.9799	4185.74	71.9615
4185.5	85.0259	4185.5	72.0011
4185.26	85.0738	4185.26	72.045
4185.01	85.1174	4185.01	72.0869
4184.77	85.1515	4184.77	72.1208
4184.53	85.1719	4184.53	72.1417
4184.29	85.1767	4184.29	72.1463
4184.05	85.1659	4184.05	72.1336
4183.81	85.1417	4183.81	72.1047
4183.57	85.1081	4183.57	72.0633
4183.33	85.0704	4183.33	72.0144
4183.09	85.0339	4183.09	71.9638
4182.84	85.0037	4182.84	71.9176
4182.6	84.9837	4182.6	71.8805
4182.36	84.9759	4182.36	71.8563
4182.12	84.9805	4182.12	71.8462
4181.88	84.9959	4181.88	71.8498
4181.64	85.0186	4181.64	71.8645
4181.4	85.0445	4181.4	71.8864
4181.16	85.0688	4181.16	71.9107
4180.92	85.0873	4180.92	71.9329
4180.68	85.0972	4180.68	71.9488
4180.43	85.0963	4180.43	71.9561
4180.19	85.0853	4180.19	71.9541
4179.95	85.066	4179.95	71.9438
4179.71	85.0419	4179.71	71.9282
4179.47	85.0173	4179.47	71.9113
4179.23	84.9964	4179.23	71.8975
4178.99	84.983	4178.99	71.891
4178.75	84.9797	4178.75	71.8949
4178.51	84.9872	4178.51	71.9105
4178.26	85.0047	4178.26	71.9375
4178.02	85.0295	4178.02	71.9733
4177.78	85.0577	4177.78	72.0139
4177.54	85.0847	4177.54	72.0544
4177.3	85.1057	4177.3	72.0893
4177.06	85.1167	4177.06	72.1136
4176.82	85.1151	4176.82	72.1237
4176.58	85.1	4176.58	72.1182
4176.34	85.0723	4176.34	72.0973
4176.1	85.035	4176.1	72.0641
4175.85	84.9925	4175.85	72.0233
4175.61	84.9498	4175.61	71.9809
4175.37	84.9121	4175.37	71.9432
4175.13	84.8839	4175.13	71.9161
4174.89	84.8681	4174.89	71.9039
4174.65	84.8662	4174.65	71.909
4174.41	84.8772	4174.41	71.9313
4174.17	84.8987	4174.17	71.9681
4173.93	84.9268	4173.93	72.0149
4173.68	84.9566	4173.68	72.0653
4173.44	84.9832	4173.44	72.1124
4173.2	85.0023	4173.2	72.1499
4172.96	85.0109	4172.96	72.1723
4172.72	85.0075	4172.72	72.1763
4172.48	84.9929	4172.48	72.1612
4172.24	84.9694	4172.24	72.1288
4172	84.9409	4172	72.0834
4171.76	84.912	4171.76	72.0309
4171.52	84.8873	4171.52	71.9782
4171.27	84.8709	4171.27	71.9321
4171.03	84.8654	4171.03	71.8982
4170.79	84.8717	4170.79	71.8804
4170.55	84.8887	4170.55	71.8801
4170.31	84.9137	4170.31	71.8959
4170.07	84.9425	4170.07	71.9245
4169.83	84.9701	4169.83	71.9606
4169.59	84.9918	4169.59	71.9977
4169.35	85.0033	4169.35	72.0294
4169.1	85.0017	4169.1	72.0502
4168.86	84.9863	4168.86	72.0559
4168.62	84.9581	4168.62	72.0452
4168.38	84.9203	4168.38	72.0188
4168.14	84.8771	4168.14	71.98
4167.9	84.8342	4167.9	71.9339
4167.66	84.7968	4167.66	71.8867
4167.42	84.7697	4167.42	71.8447
4167.18	84.7561	4167.18	71.8136
4166.94	84.7572	4166.94	71.7972
4166.69	84.7725	4166.69	71.7975
4166.45	84.7993	4166.45	71.8137
4166.21	84.8334	4166.21	71.8431
4165.97	84.8697	4165.97	71.8809
4165.73	84.9028	4165.73	71.9213
4165.49	84.9282	4165.49	71.958
4165.25	84.942	4165.25	71.9854
4165.01	84.9428	4165.01	71.9996
4164.77	84.9309	4164.77	71.9986
4164.52	84.9084	4164.52	71.9825
4164.28	84.8791	4164.28	71.9541
4164.04	84.8478	4164.04	71.9181
4163.8	84.8196	4163.8	71.8801
4163.56	84.7987	4163.56	71.8463
4163.32	84.7886	4163.32	71.8223
4163.08	84.7906	4163.08	71.8121
4162.84	84.8043	4162.84	71.8179
4162.6	84.8276	4162.6	71.8397
4162.35	84.8567	4162.35	71.875
4162.11	84.887	4162.11	71.9196
4161.87	84.9136	4161.87	71.9678
4161.63	84.9321	4161.63	72.0135
4161.39	84.9393	4161.39	72.0508
4161.15	84.9337	4161.15	72.0751
4160.91	84.9155	4160.91	72.0835
4160.67	84.8869	4160.67	72.0753
4160.43	84.8516	4160.43	72.052
4160.19	84.8141	4160.19	72.0172
4159.94	84.7792	4159.94	71.9757
4159.7	84.7512	4159.7	71.9332
4159.46	84.7332	4159.46	71.895
4159.22	84.727	4159.22	71.8657
4158.98	84.7321	4158.98	71.8483
4158.74	84.7467	4158.74	71.8439
4158.5	84.7675	4158.5	71.8517
4158.26	84.7903	4158.26	71.8693
4158.02	84.8109	4158.02	71.8931
4157.77	84.8254	4157.77	71.9186
4157.53	84.8309	4157.53	71.9417
4157.29	84.8263	4157.29	71.9588
4157.05	84.8121	4157.05	71.9677
4156.81	84.7905	4156.81	71.9677
4156.57	84.7648	4156.57	71.9596
4156.33	84.7392	4156.33	71.9459
4156.09	84.7178	4156.09	71.9299
4155.85	84.7044	4155.85	71.9151
4155.61	84.7013	4155.61	71.905
4155.36	84.7093	4155.36	71.9022
4155.12	84.7277	4155.12	71.9078
4154.88	84.7539	4154.88	71.9217
4154.64	84.7844	4154.64	71.9422
4154.4	84.8149	4154.4	71.9665
4154.16	84.8413	4154.16	71.9909
4153.92	84.8598	4153.92	72.0117
4153.68	84.8681	4153.68	72.0255
4153.44	84.8657	4153.44	72.0299
4153.19	84.8534	4153.19	72.0241
4152.95	84.8341	4152.95	72.0086
4152.71	84.8116	4152.71	71.9856
4152.47	84.7902	4152.47	71.9585
4152.23	84.7743	4152.23	71.9311
4151.99	84.7672	4151.99	71.9075
4151.75	84.7708	4151.75	71.8911
4151.51	84.7853	4151.51	71.8842
4151.27	84.8088	4151.27	71.8875
4151.03	84.838	4151.03	71.9002
4150.78	84.8682	4150.78	71.92
4150.54	84.8943	4150.54	71.9432
4150.3	84.9111	4150.3	71.9659
4150.06	84.9146	4150.06	71.9836
4149.82	84.9021	4149.82	71.9929
4149.58	84.8735	4149.58	71.9913
4149.34	84.8303	4149.34	71.9783
4149.1	84.7762	4149.1	71.9546
4148.86	84.7167	4148.86	71.923
4148.61	84.6578	4148.61	71.8874
4148.37	84.6056	4148.37	71.8524
4148.13	84.5654	4148.13	71.8226
4147.89	84.541	4147.89	71.802
4147.65	84.534	4147.65	71.7933
4147.41	84.544	4147.41	71.7976
4147.17	84.5684	4147.17	71.8142
4146.93	84.603	4146.93	71.8407
4146.69	84.6425	4146.69	71.8736
4146.45	84.6812	4146.45	71.9083
4146.2	84.7142	4146.2	71.9401
4145.96	84.7375	4145.96	71.9649
4145.72	84.7489	4145.72	71.9797
4145.48	84.7482	4145.48	71.9829
4145.24	84.7372	4145.24	71.9749
4145	84.7193	4145	71.9577
4144.76	84.6988	4144.76	71.9347
4144.52	84.6804	4144.52	71.9102
4144.28	84.6684	4144.28	71.8886
4144.03	84.6659	4144.03	71.874
4143.79	84.6742	4143.79	71.8692
4143.55	84.6929	4143.55	71.8756
4143.31	84.7197	4143.31	71.8931
4143.07	84.7509	4143.07	71.9198
4142.83	84.7819	4142.83	71.9526
4142.59	84.8079	4142.59	71.9873
4142.35	84.8243	4142.35	72.0195
4142.11	84.8281	4142.11	72.0452
4141.87	84.8176	4141.87	72.0613
4141.62	84.7932	4141.62	72.0659
4141.38	84.7571	4141.38	72.059
4141.14	84.7131	4141.14	72.0419
4140.9	84.6662	4140.9	72.0175
4140.66	84.6215	4140.66	71.9894
4140.42	84.5838	4140.42	71.9616
4140.18	84.5568	4140.18	71.9381
4139.94	84.5428	4139.94	71.9216
4139.7	84.5422	4139.7	71.9142
4139.45	84.5537	4139.45	71.9162
4139.21	84.5745	4139.21	71.9266
4138.97	84.601	4138.97	71.9434
4138.73	84.629	4138.73	71.9638
4138.49	84.6547	4138.49	71.9844
4138.25	84.675	4138.25	72.0022
4138.01	84.6883	4138.01	72.0149
4137.77	84.6939	4137.77	72.0211
4137.53	84.6932	4137.53	72.0203
4137.28	84.6882	4137.28	72.0136
4137.04	84.6819	4137.04	72.0026
4136.8	84.6772	4136.8	71.9896
4136.56	84.6766	4136.56	71.9771
4136.32	84.6815	4136.32	71.9671
4136.08	84.6919	4136.08	71.961
4135.84	84.7068	4135.84	71.9594
4135.6	84.7234	4135.6	71.9615
4135.36	84.7385	4135.36	71.9662
4135.12	84.7483	4135.12	71.9715
4134.87	84.7493	4134.87	71.9751
4134.63	84.739	4134.63	71.9751
4134.39	84.7164	4134.39	71.97
4134.15	84.6818	4134.15	71.9597
4133.91	84.6376	4133.91	71.9446
4133.67	84.5877	4133.67	71.9263
4133.43	84.5372	4133.43	71.9074
4133.19	84.4915	4133.19	71.8907
4132.95	84.4555	4132.95	71.8793
4132.7	84.4334	4132.7	71.8756
4132.46	84.4274	4132.46	71.8808
4132.22	84.4379	4132.22	71.8954
4131.98	84.4632	4131.98	71.9183
4131.74	84.4999	4131.74	71.9469
4131.5	84.543	4131.5	71.9782
4131.26	84.587	4131.26	72.0082
4131.02	84.6261	4131.02	72.0332
4130.78	84.6557	4130.78	72.0498
4130.54	84.6724	4130.54	72.0559
4130.29	84.6745	4130.29	72.0506
4130.05	84.6627	4130.05	72.0348
4129.81	84.6392	4129.81	72.0105
4129.57	84.6082	4129.57	71.9813
4129.33	84.5743	4129.33	71.9512
4129.09	84.5425	4129.09	71.9244
4128.85	84.5174	4128.85	71.9045
4128.61	84.5018	4128.61	71.8942
4128.37	84.4974	4128.37	71.8947
4128.12	84.5037	4128.12	71.9055
4127.88	84.5186	4127.88	71.9247
4127.64	84.5387	4127.64	71.9491
4127.4	84.5597	4127.4	71.9749
4127.16	84.5772	4127.16	71.9981
4126.92	84.5874	4126.92	72.0149
4126.68	84.5877	4126.68	72.0229
4126.44	84.5771	4126.44	72.0208
4126.2	84.5562	4126.2	72.0089
4125.96	84.5272	4125.96	71.9891
4125.71	84.4938	4125.71	71.9646
4125.47	84.4601	4125.47	71.9392
4125.23	84.4305	4125.23	71.9168
4124.99	84.4086	4124.99	71.9011
4124.75	84.3966	4124.75	71.8944
4124.51	84.3957	4124.51	71.8977
4124.27	84.405	4124.27	71.9107
4124.03	84.4223	4124.03	71.9312
4123.79	84.4444	4123.79	71.9561
4123.54	84.4674	4123.54	71.9815
4123.3	84.4877	4123.3	72.0037
4123.06	84.5024	4123.06	72.0191
4122.82	84.5096	4122.82	72.0255
4122.58	84.5093	4122.58	72.0221
4122.34	84.5029	4122.34	72.0098
4122.1	84.493	4122.1	71.9908
4121.86	84.4832	4121.86	71.9687
4121.62	84.4774	4121.62	71.9476
4121.38	84.4787	4121.38	71.9316
4121.13	84.4895	4121.13	71.924
4120.89	84.5105	4120.89	71.9269
4120.65	84.5403	4120.65	71.9407
4120.41	84.576	4120.41	71.9642
4120.17	84.6135	4120.17	71.9943
4119.93	84.6473	4119.93	72.027
4119.69	84.6724	4119.69	72.0574
4119.45	84.6841	4119.45	72.0809
4119.21	84.6795	4119.21	72.0937
4118.96	84.6573	4118.96	72.0931
4118.72	84.6192	4118.72	72.0789
4118.48	84.5686	4118.48	72.0524
4118.24	84.511	4118.24	72.017
4118	84.453	4118	71.9775
4117.76	84.4016	4117.76	71.9397
4117.52	84.363	4117.52	71.9089
4117.28	84.3419	4117.28	71.89
4117.04	84.3406	4117.04	71.8861
4116.79	84.359	4116.79	71.8984
4116.55	84.394	4116.55	71.9259
4116.31	84.4405	4116.31	71.9652
4116.07	84.4917	4116.07	72.0115
4115.83	84.54	4115.83	72.0589
4115.59	84.5782	4115.59	72.1009
4115.35	84.6003	4115.35	72.1321
4115.11	84.6026	4115.11	72.148
4114.87	84.584	4114.87	72.1464
4114.63	84.5463	4114.63	72.1273
4114.38	84.4941	4114.38	72.0932
4114.14	84.434	4114.14	72.0486
4113.9	84.3737	4113.9	71.9993
4113.66	84.321	4113.66	71.9519
4113.42	84.2826	4113.42	71.9124
4113.18	84.2631	4113.18	71.8858
4112.94	84.2647	4112.94	71.8754
4112.7	84.2865	4112.7	71.882
4112.46	84.3248	4112.46	71.9045
4112.21	84.3739	4112.21	71.9396
4111.97	84.4265	4111.97	71.9825
4111.73	84.475	4111.73	72.0274
4111.49	84.5122	4111.49	72.069
4111.25	84.5329	4111.25	72.1022
4111.01	84.5338	4111.01	72.1235
4110.77	84.5149	4110.77	72.1313
4110.53	84.4788	4110.53	72.1261
4110.29	84.4304	4110.29	72.1102
4110.05	84.3768	4110.05	72.0873
4109.8	84.3251	4109.8	72.062
4109.56	84.2826	4109.56	72.0388
4109.32	84.2548	4109.32	72.0217
4109.08	84.2451	4109.08	72.0132
4108.84	84.2543	4108.84	72.0145
4108.6	84.2805	4108.6	72.0245
4108.36	84.3193	4108.36	72.0411
4108.12	84.3647	4108.12	72.0605
4107.88	84.4097	4107.88	72.0788
4107.63	84.4474	4107.63	72.0919
4107.39	84.472	4107.39	72.0965
4107.15	84.4796	4107.15	72.0908
4106.91	84.4688	4106.91	72.0744
4106.67	84.4407	4106.67	72.0489
4106.43	84.3992	4106.43	72.0174
4106.19	84.3498	4106.19	71.9841
4105.95	84.2991	4105.95	71.9538
4105.71	84.2541	4105.71	71.9308
4105.47	84.2207	4105.47	71.9189
4105.22	84.2032	4105.22	71.9202
4104.98	84.2036	4104.98	71.9349
4104.74	84.2216	4104.74	71.9618
4104.5	84.2544	4104.5	71.9976
4104.26	84.2973	4104.26	72.038
4104.02	84.3444	4104.02	72.0781
4103.78	84.3893	4103.78	72.113
4103.54	84.426	4103.54	72.1385
4103.3	84.4499	4103.3	72.1521
4103.05	84.4583	4103.05	72.1526
4102.81	84.4504	4102.81	72.1407
4102.57	84.4279	4102.57	72.1188
4102.33	84.3941	4102.33	72.0905
4102.09	84.3537	4102.09	72.06
4101.85	84.3118	4101.85	72.0316
4101.61	84.2734	4101.61	72.0087
4101.37	84.2425	4101.37	71.9937
4101.13	84.2218	4101.13	71.9875
4100.89	84.2121	4100.89	71.9894
4100.64	84.2127	4100.64	71.9975
4100.4	84.2216	4100.4	72.0087
4100.16	84.2355	4100.16	72.0197
4099.92	84.251	4099.92	72.0272
4099.68	84.2648	4099.68	72.0288
4099.44	84.2744	4099.44	72.0231
4099.2	84.2783	4099.2	72.0103
4098.96	84.2765	4098.96	71.992
4098.72	84.2702	4098.72	71.9709
4098.47	84.2615	4098.47	71.9506
4098.23	84.2532	4098.23	71.9347
4097.99	84.248	4097.99	71.9263
4097.75	84.2481	4097.75	71.9276
4097.51	84.2548	4097.51	71.9393
4097.27	84.2681	4097.27	71.9605
4097.03	84.2867	4097.03	71.9885
4096.79	84.3083	4096.79	72.0197
4096.55	84.3297	4096.55	72.0495
4096.31	84.3475	4096.31	72.0734
4096.06	84.3584	4096.06	72.0872
4095.82	84.3601	4095.82	72.0883
4095.58	84.3513	4095.58	72.0754
4095.34	84.3325	4095.34	72.0494
4095.1	84.3053	4095.1	72.0129
4094.86	84.2729	4094.86	71.9702
4094.62	84.2393	4094.62	71.9264
4094.38	84.2085	4094.38	71.8869
4094.14	84.1845	4094.14	71.8564
4093.89	84.1703	4093.89	71.8386
4093.65	84.1674	4093.65	71.8352
4093.41	84.176	4093.41	71.8461
4093.17	84.1944	4093.17	71.8691
4092.93	84.2197	4092.93	71.9004
4092.69	84.2481	4092.69	71.935
4092.45	84.2751	4092.45	71.9676
4092.21	84.2967	4092.21	71.9929
4091.97	84.3094	4091.97	72.007
4091.72	84.3111	4091.72	72.0072
4091.48	84.3012	4091.48	71.993
4091.24	84.2807	4091.24	71.9657
4091	84.2519	4091	71.9286
4090.76	84.2184	4090.76	71.8859
4090.52	84.184	4090.52	71.8425
4090.28	84.1525	4090.28	71.8032
4090.04	84.127	4090.04	71.7718
4089.8	84.1097	4089.8	71.7507
4089.56	84.1011	4089.56	71.7406
4089.31	84.1007	4089.31	71.7404
4089.07	84.1067	4089.07	71.7477
4088.83	84.1164	4088.83	71.7587
4088.59	84.1268	4088.59	71.7696
4088.35	84.135	4088.35	71.7764
4088.11	84.1388	4088.11	71.7759
4087.87	84.1368	4087.87	71.7669
4087.63	84.1291	4087.63	71.7492
4087.39	84.1168	4087.39	71.7241
4087.14	84.1017	4087.14	71.6948
4086.9	84.0867	4086.9	71.6648
4086.66	84.0745	4086.66	71.6383
4086.42	84.0674	4086.42	71.6187
4086.18	84.0669	4086.18	71.6085
4085.94	84.0735	4085.94	71.6088
4085.7	84.0864	4085.7	71.6188
4085.46	84.1036	4085.46	71.6365
4085.22	84.1225	4085.22	71.6583
4084.98	84.1399	4084.98	71.6801
4084.73	84.1528	4084.73	71.6977
4084.49	84.1587	4084.49	71.7076
4084.25	84.1563	4084.25	71.7075
4084.01	84.1454	4084.01	71.6968
4083.77	84.1273	4083.77	71.6766
4083.53	84.1043	4083.53	71.6501
4083.29	84.0799	4083.29	71.6215
4083.05	84.0575	4083.05	71.5958
4082.81	84.0404	4082.81	71.5781
4082.56	84.0312	4082.56	71.5723
4082.32	84.0312	4082.32	71.5811
4082.08	84.0401	4082.08	71.6049
4081.84	84.0565	4081.84	71.6422
4081.6	84.0772	4081.6	71.6892
4081.36	84.0986	4081.36	71.7408
4081.12	84.1167	4081.12	71.7908
4080.88	84.1279	4080.88	71.8328
4080.64	84.1293	4080.64	71.8613
4080.4	84.1198	4080.4	71.8723
4080.15	84.0998	4080.15	71.8639
4079.91	84.0713	4079.91	71.8368
4079.67	84.038	4079.67	71.7941
4079.43	84.0044	4079.43	71.7408
4079.19	83.9755	4079.19	71.6834
4078.95	83.9554	4078.95	71.6289
4078.71	83.9476	4078.71	71.5839
4078.47	83.9536	4078.47	71.5534
4078.23	83.9728	4078.23	71.5405
4077.98	84.003	4077.98	71.5459
4077.74	84.04	4077.74	71.5679
4077.5	84.0787	4077.5	71.6026
4077.26	84.1133	4077.26	71.6446
4077.02	84.1387	4077.02	71.6879
4076.78	84.1508	4076.78	71.7264
4076.54	84.1474	4076.54	71.7553
4076.3	84.1282	4076.3	71.7712
4076.06	84.0956	4076.06	71.7732
4075.81	84.0538	4075.81	71.7622
4075.57	84.0084	4075.57	71.7415
4075.33	83.9658	4075.33	71.7157
4075.09	83.9321	4075.09	71.69
4074.85	83.9122	4074.85	71.6694
4074.61	83.9093	4074.61	71.6582
4074.37	83.9241	4074.37	71.6588
4074.13	83.9549	4074.13	71.6714
4073.89	83.9976	4073.89	71.6943
4073.65	84.0463	4073.65	71.7238
4073.4	84.0942	4073.4	71.7549
4073.16	84.1343	4073.16	71.7818
4072.92	84.1604	4072.92	71.7992
4072.68	84.168	4072.68	71.8027
4072.44	84.1549	4072.44	71.7897
4072.2	84.1216	4072.2	71.76
4071.96	84.0711	4071.96	71.7154
4071.72	84.0087	4071.72	71.6602
4071.48	83.9412	4071.48	71.6
4071.23	83.8758	4071.23	71.5413
4070.99	83.8192	4070.99	71.4904
4070.75	83.7767	4070.75	71.4524
4070.51	83.7517	4070.51	71.4308
4070.27	83.7449	4070.27	71.4269
4070.03	83.7548	4070.03	71.4394
4069.79	83.7775	4069.79	71.4651
4069.55	83.8078	4069.55	71.4991
4069.31	83.8395	4069.31	71.5353
4069.07	83.8666	4069.07	71.5676
4068.82	83.8841	4068.82	71.5906
4068.58	83.8885	4068.58	71.6005
4068.34	83.8788	4068.34	71.5956
4068.1	83.8561	4068.1	71.5763
4067.86	83.8237	4067.86	71.5454
4067.62	83.7862	4067.62	71.5075
4067.38	83.7494	4067.38	71.4682
4067.14	83.7188	4067.14	71.4335
4066.9	83.6991	4066.9	71.4087
4066.65	83.6935	4066.65	71.3977
4066.41	83.7031	4066.41	71.4027
4066.17	83.727	4066.17	71.4237
4065.93	83.7622	4065.93	71.4585
4065.69	83.8044	4065.69	71.5031
4065.45	83.8482	4065.45	71.5525
4065.21	83.8883	4065.21	71.6011
4064.97	83.9201	4064.97	71.6436
4064.73	83.9402	4064.73	71.6757
4064.49	83.9471	4064.49	71.6946
4064.24	83.9415	4064.24	71.6995
4064	83.9259	4064	71.6915
4063.76	83.9043	4063.76	71.6734
4063.52	83.8815	4063.52	71.6489
4063.28	83.8624	4063.28	71.6227
4063.04	83.8514	4063.04	71.5988
4062.8	83.8514	4062.8	71.5807
4062.56	83.8635	4062.56	71.5707
4062.32	83.887	4062.32	71.5691
4062.07	83.9195	4062.07	71.5752
4061.83	83.9568	4061.83	71.587
4061.59	83.9942	4061.59	71.6015
4061.35	84.0267	4061.35	71.6156
4061.11	84.0497	4061.11	71.6264
4060.87	84.0601	4060.87	71.6318
4060.63	84.0563	4060.63	71.6311
4060.39	84.0386	4060.39	71.6247
4060.15	84.0092	4060.15	71.6143
4059.91	83.9719	4059.91	71.6027
4059.66	83.9313	4059.66	71.5928
4059.42	83.8921	4059.42	71.5875
4059.18	83.8589	4059.18	71.5889
4058.94	83.8347	4058.94	71.598
4058.7	83.8213	4058.7	71.6143
4058.46	83.8184	4058.46	71.6358
4058.22	83.8243	4058.22	71.6592
4057.98	83.8358	4057.98	71.6806
4057.74	83.8488	4057.74	71.6956
4057.49	83.8589	4057.49	71.7005
4057.25	83.8621	4057.25	71.6924
4057.01	83.8558	4057.01	71.6702
4056.77	83.8385	4056.77	71.6346
4056.53	83.8105	4056.53	71.5882
4056.29	83.7737	4056.29	71.5353
4056.05	83.7316	4056.05	71.4814
4055.81	83.6885	4055.81	71.4324
4055.57	83.649	4055.57	71.3938
4055.32	83.6174	4055.32	71.37
4055.08	83.597	4055.08	71.3637
4054.84	83.5897	4054.84	71.3757
4054.6	83.5961	4054.6	71.4044
4054.36	83.6149	4054.36	71.4463
4054.12	83.6435	4054.12	71.4964
4053.88	83.6785	4053.88	71.549
4053.64	83.7157	4053.64	71.5979
4053.4	83.7513	4053.4	71.6379
4053.16	83.7818	4053.16	71.6647
4052.91	83.8047	4052.91	71.6762
4052.67	83.819	4052.67	71.6721
4052.43	83.8249	4052.43	71.654
4052.19	83.8236	4052.19	71.6255
4051.95	83.8175	4051.95	71.5911
4051.71	83.8093	4051.71	71.5556
4051.47	83.8016	4051.47	71.5238
4051.23	83.7967	4051.23	71.4993
4050.99	83.7961	4050.99	71.4845
4050.74	83.8003	4050.74	71.4801
4050.5	83.8091	4050.5	71.4852
4050.26	83.8211	4050.26	71.4977
4050.02	83.8348	4050.02	71.5145
4049.78	83.8481	4049.78	71.5324
4049.54	83.8593	4049.54	71.5482
4049.3	83.8671	4049.3	71.5598
4049.06	83.871	4049.06	71.566
4048.82	83.8709	4048.82	71.567
4048.58	83.8678	4048.58	71.564
4048.33	83.863	4048.33	71.5595
4048.09	83.858	4048.09	71.5562
4047.85	83.8543	4047.85	71.5565
4047.61	83.8527	4047.61	71.5626
4047.37	83.8535	4047.37	71.5754
4047.13	83.8562	4047.13	71.5944
4046.89	83.8595	4046.89	71.618
4046.65	83.8615	4046.65	71.6433
4046.41	83.8599	4046.41	71.6666
4046.16	83.8526	4046.16	71.6841
4045.92	83.8379	4045.92	71.6924
4045.68	83.8147	4045.68	71.689
4045.44	83.7831	4045.44	71.6726
4045.2	83.7442	4045.2	71.644
4044.96	83.7002	4044.96	71.6053
4044.72	83.6542	4044.72	71.5604
4044.48	83.6097	4044.48	71.5143
4044.24	83.5701	4044.24	71.472
4044	83.5386	4044	71.4388
4043.75	83.5172	4043.75	71.4185
4043.51	83.5071	4043.51	71.4133
4043.27	83.5078	4043.27	71.4239
4043.03	83.518	4043.03	71.4486
4042.79	83.5352	4042.79	71.4843
4042.55	83.5563	4042.55	71.5264
4042.31	83.5784	4042.31	71.5697
4042.07	83.5984	4042.07	71.6093
4041.83	83.6143	4041.83	71.6408
4041.58	83.6247	4041.58	71.661
4041.34	83.6294	4041.34	71.6685
4041.1	83.6293	4041.1	71.6638
4040.86	83.6259	4040.86	71.6489
4040.62	83.6212	4040.62	71.6273
4040.38	83.6173	4040.38	71.6029
4040.14	83.6159	4040.14	71.58
4039.9	83.618	4039.9	71.5624
4039.66	83.6239	4039.66	71.5525
4039.42	83.6327	4039.42	71.5516
4039.17	83.643	4039.17	71.5593
4038.93	83.6527	4038.93	71.5738
4038.69	83.6597	4038.69	71.5921
4038.45	83.6619	4038.45	71.6108
4038.21	83.658	4038.21	71.6264
4037.97	83.6476	4037.97	71.636
4037.73	83.6313	4037.73	71.6378
4037.49	83.6109	4037.49	71.6312
4037.25	83.5889	4037.25	71.6174
4037	83.5682	4037	71.5985
4036.76	83.552	4036.76	71.5779
4036.52	83.5429	4036.52	71.5594
4036.28	83.5425	4036.28	71.5464
4036.04	83.5514	4036.04	71.5418
4035.8	83.5689	4035.8	71.5472
4035.56	83.5928	4035.56	71.563
4035.32	83.6203	4035.32	71.5879
4035.08	83.6478	4035.08	71.6193
4034.84	83.6718	4034.84	71.6537
4034.59	83.6892	4034.59	71.6871
4034.35	83.6982	4034.35	71.7157
4034.11	83.6981	4034.11	71.7364
4033.87	83.6897	4033.87	71.7471
4033.63	83.6755	4033.63	71.7472
4033.39	83.659	4033.39	71.7377
4033.15	83.6442	4033.15	71.7208
4032.91	83.6352	4032.91	71.6995
4032.67	83.6355	4032.67	71.6775
4032.42	83.6474	4032.42	71.6583
4032.18	83.6712	4032.18	71.6446
4031.94	83.7058	4031.94	71.6383
4031.7	83.748	4031.7	71.6398
4031.46	83.7933	4031.46	71.6483
4031.22	83.8364	4031.22	71.6619
4030.98	83.8718	4030.98	71.6781
4030.74	83.8945	4030.74	71.6941
4030.5	83.9009	4030.5	71.7074
4030.25	83.8893	4030.25	71.7162
4030.01	83.86	4030.01	71.7198
4029.77	83.8157	4029.77	71.7188
4029.53	83.7607	4029.53	71.7148
4029.29	83.701	4029.29	71.7103
4029.05	83.643	4029.05	71.7081
4028.81	83.5927	4028.81	71.711
4028.57	83.5552	4028.57	71.7209
4028.33	83.5337	4028.33	71.7386
4028.09	83.5294	4028.09	71.7634
4027.84	83.5408	4027.84	71.7932
4027.6	83.5648	4027.6	71.8247
4027.36	83.5965	4027.36	71.8535
4027.12	83.63	4027.12	71.8752
4026.88	83.6595	4026.88	71.8857
4026.64	83.6798	4026.64	71.882
4026.4	83.6873	4026.4	71.8625
4026.16	83.6799	4026.16	71.828
4025.92	83.6581	4025.92	71.781
4025.67	83.6245	4025.67	71.7258
4025.43	83.5832	4025.43	71.6682
4025.19	83.5396	4025.19	71.6146
4024.95	83.4995	4024.95	71.5712
4024.71	83.4679	4024.71	71.543
4024.47	83.4488	4024.47	71.5333
4024.23	83.4442	4024.23	71.5431
4023.99	83.4541	4023.99	71.571
4023.75	83.4764	4023.75	71.6132
4023.51	83.5072	4023.51	71.6642
4023.26	83.5416	4023.26	71.7175
4023.02	83.5742	4023.02	71.7664
4022.78	83.6	4022.78	71.805
4022.54	83.6153	4022.54	71.8287
4022.3	83.6177	4022.3	71.8353
4022.06	83.607	4022.06	71.8248
4021.82	83.5849	4021.82	71.7995
4021.58	83.5548	4021.58	71.7638
4021.34	83.5212	4021.34	71.7233
4021.09	83.4891	4021.09	71.684
4020.85	83.4633	4020.85	71.6518
4020.61	83.4476	4020.61	71.6311
4020.37	83.4444	4020.37	71.6248
4020.13	83.4539	4020.13	71.6333
4019.89	83.4748	4019.89	71.6552
4019.65	83.5038	4019.65	71.6869
4019.41	83.5368	4019.41	71.7236
4019.17	83.5688	4019.17	71.7599
4018.93	83.595	4018.93	71.7907
4018.68	83.6116	4018.68	71.8122
4018.44	83.6161	4018.44	71.8218
4018.2	83.608	4018.2	71.8195
4017.96	83.5884	4017.96	71.8069
4017.72	83.5602	4017.72	71.7876
4017.48	83.5278	4017.48	71.7663
4017.24	83.4957	4017.24	71.7482
4017	83.469	4017	71.7379
4016.76	83.4515	4016.76	71.739
4016.51	83.4461	4016.51	71.7531
4016.27	83.4538	4016.27	71.78
4016.03	83.474	4016.03	71.8171
4015.79	83.5046	4015.79	71.8602
4015.55	83.542	4015.55	71.9041
4015.31	83.5822	4015.31	71.943
4015.07	83.6209	4015.07	71.9717
4014.83	83.6543	4014.83	71.9862
4014.59	83.6797	4014.59	71.9846
4014.35	83.6957	4014.35	71.967
4014.1	83.7023	4014.1	71.936
4013.86	83.701	4013.86	71.8961
4013.62	83.6944	4013.62	71.8531
4013.38	83.6856	4013.38	71.8135
4013.14	83.6779	4013.14	71.7832
4012.9	83.674	4012.9	71.7667
4012.66	83.6758	4012.66	71.7667
4012.42	83.6838	4012.42	71.7834
4012.18	83.6974	4012.18	71.8144
4011.93	83.7148	4011.93	71.8551
4011.69	83.7333	4011.69	71.8996
4011.45	83.7498	4011.45	71.9408
4011.21	83.7614	4011.21	71.9724
4010.97	83.7654	4010.97	71.9888
4010.73	83.7608	4010.73	71.9865
4010.49	83.7473	4010.49	71.9644
4010.25	83.7256	4010.25	71.9241
4010.01	83.698	4010.01	71.8694
4009.77	83.6671	4009.77	71.8061
4009.52	83.636	4009.52	71.741
4009.28	83.6077	4009.28	71.6811
4009.04	83.5843	4009.04	71.6326
4008.8	83.5672	4008.8	71.6002
4008.56	83.5566	4008.56	71.5863
4008.32	83.5516	4008.32	71.591
4008.08	83.5501	4008.08	71.6118
4007.84	83.5498	4007.84	71.6445
4007.6	83.5479	4007.6	71.6834
4007.35	83.5422	4007.35	71.7224
4007.11	83.531	4007.11	71.7561
4006.87	83.514	4006.87	71.7799
4006.63	83.4917	4006.63	71.7915
4006.39	83.4659	4006.39	71.7905
4006.15	83.4392	4006.15	71.7785
4005.91	83.4146	4005.91	71.7588
4005.67	83.3948	4005.67	71.736
4005.43	83.3822	4005.43	71.7147
4005.18	83.3782	4005.18	71.6993
4004.94	83.3828	4004.94	71.6929
4004.7	83.3948	4004.7	71.697
4004.46	83.4119	4004.46	71.7113
4004.22	83.4308	4004.22	71.734
4003.98	83.448	4003.98	71.7616
4003.74	83.4599	4003.74	71.7899
4003.5	83.4638	4003.5	71.8143
4003.26	83.4579	4003.26	71.8311
4003.02	83.4423	4003.02	71.8378
4002.77	83.418	4002.77	71.8332
4002.53	83.3878	4002.53	71.8185
4002.29	83.3557	4002.29	71.7961
4002.05	83.3258	4002.05	71.7704
4001.81	83.3025	4001.81	71.746
4001.57	83.2893	4001.57	71.7278
4001.33	83.2887	4001.33	71.72
4001.09	83.3015	4001.09	71.7254
4000.85	83.3272	4000.85	71.7453
4000.6	83.3634	4000.6	71.7787
4000.36	83.4068	4000.36	71.8231
4000.12	83.4534	4000.12	71.8745
3999.88	83.4986	3999.88	71.928
3999.64	83.5386	3999.64	71.9783
3999.4	83.5705	3999.4	72.0209
3999.16	83.5924	3999.16	72.0522
3998.92	83.6044	3998.92	72.0704
3998.68	83.6076	3998.68	72.0755
3998.44	83.6047	3998.44	72.0694
3998.19	83.5989	3998.19	72.0555
3997.95	83.5938	3997.95	72.038
3997.71	83.5924	3997.71	72.0213
3997.47	83.597	3997.47	72.0095
3997.23	83.6085	3997.23	72.0054
3996.99	83.6266	3996.99	72.0102
3996.75	83.6495	3996.75	72.0237
3996.51	83.6745	3996.51	72.0437
3996.27	83.6983	3996.27	72.0672
3996.02	83.7176	3996.02	72.09
3995.78	83.7293	3995.78	72.108
3995.54	83.7314	3995.54	72.1174
3995.3	83.7232	3995.3	72.1159
3995.06	83.7052	3995.06	72.1022
3994.82	83.6795	3994.82	72.077
3994.58	83.6489	3994.58	72.0426
3994.34	83.617	3994.34	72.0025
3994.1	83.5875	3994.1	71.961
3993.86	83.5633	3993.86	71.9225
3993.61	83.5467	3993.61	71.8907
3993.37	83.5382	3993.37	71.8682
3993.13	83.5374	3993.13	71.856
3992.89	83.5422	3992.89	71.8536
3992.65	83.55	3992.65	71.8588
3992.41	83.5576	3992.41	71.8685
3992.17	83.562	3992.17	71.8789
3991.93	83.5608	3991.93	71.8862
3991.69	83.5526	3991.69	71.8875
3991.44	83.5375	3991.44	71.8806
3991.2	83.5167	3991.2	71.8652
3990.96	83.4927	3990.96	71.8424
3990.72	83.4686	3990.72	71.8147
3990.48	83.448	3990.48	71.7858
3990.24	83.434	3990.24	71.7598
3990	83.4287	3990	71.7408
3989.76	83.4328	3989.76	71.732
3989.52	83.4457	3989.52	71.7352
3989.28	83.4648	3989.28	71.7508
3989.03	83.4865	3989.03	71.7771
3988.79	83.5063	3988.79	71.8112
3988.55	83.5197	3988.55	71.849
3988.31	83.5229	3988.31	71.8858
3988.07	83.513	3988.07	71.9173
3987.83	83.4892	3987.83	71.9397
3987.59	83.4525	3987.59	71.9508
3987.35	83.4056	3987.35	71.9496
3987.11	83.353	3987.11	71.9369
3986.86	83.3002	3986.86	71.9149
3986.62	83.2532	3986.62	71.8872
3986.38	83.2173	3986.38	71.8574
3986.14	83.1966	3986.14	71.8296
3985.9	83.1934	3985.9	71.8071
3985.66	83.208	3985.66	71.7921
3985.42	83.238	3985.42	71.7856
3985.18	83.2792	3985.18	71.787
3984.94	83.3259	3984.94	71.7947
3984.7	83.3715	3984.7	71.8061
3984.45	83.4097	3984.45	71.8184
3984.21	83.435	3984.21	71.8288
3983.97	83.4437	3983.97	71.8354
3983.73	83.4346	3983.73	71.8374
3983.49	83.4084	3983.49	71.8353
3983.25	83.3686	3983.25	71.8306
3983.01	83.3202	3983.01	71.8261
3982.77	83.2695	3982.77	71.8247
3982.53	83.2227	3982.53	71.8295
3982.28	83.1859	3982.28	71.8426
3982.04	83.1635	3982.04	71.8654
3981.8	83.1578	3981.8	71.8972
3981.56	83.1691	3981.56	71.9362
3981.32	83.1952	3981.32	71.9788
3981.08	83.2322	3981.08	72.0207
3980.84	83.2749	3980.84	72.057
3980.6	83.3177	3980.6	72.0831
3980.36	83.355	3980.36	72.0956
3980.11	83.3832	3980.11	72.0929
3979.87	83.3993	3979.87	72.0748
3979.63	83.4032	3979.63	72.0439
3979.39	83.3967	3979.39	72.0044
3979.15	83.3831	3979.15	71.9619
3978.91	83.367	3978.91	71.9228
3978.67	83.3532	3978.67	71.8931
3978.43	83.3461	3978.43	71.8777
3978.19	83.3489	3978.19	71.8801
3977.95	83.3631	3977.95	71.901
3977.7	83.3881	3977.7	71.939
3977.46	83.4216	3977.46	71.9903
3977.22	83.4591	3977.22	72.049
3976.98	83.4953	3976.98	72.1082
3976.74	83.5246	3976.74	72.1607
3976.5	83.5418	3976.5	72.1999
3976.26	83.5426	3976.26	72.2206
3976.02	83.5252	3976.02	72.2202
3975.78	83.4895	3975.78	72.1981
3975.53	83.4381	3975.53	72.157
3975.29	83.3755	3975.29	72.1013
3975.05	83.3074	3975.05	72.0375
3974.81	83.2406	3974.81	71.9725
3974.57	83.1812	3974.57	71.9133
3974.33	83.1345	3974.33	71.8656
3974.09	83.1038	3974.09	71.8332
3973.85	83.0904	3973.85	71.8177
3973.61	83.0933	3973.61	71.8183
3973.37	83.1091	3973.37	71.8321
3973.12	83.1334	3973.12	71.8549
3972.88	83.1607	3972.88	71.8814
3972.64	83.1857	3972.64	71.9066
3972.4	83.2039	3972.4	71.9263
3972.16	83.2123	3972.16	71.9379
3971.92	83.2098	3971.92	71.9406
3971.68	83.1974	3971.68	71.9356
3971.44	83.1781	3971.44	71.9255
3971.2	83.1563	3971.2	71.9144
3970.95	83.1368	3970.95	71.9064
3970.71	83.1246	3970.71	71.9056
3970.47	83.1238	3970.47	71.9146
3970.23	83.1367	3970.23	71.9346
3969.99	83.1638	3969.99	71.9647
3969.75	83.2035	3969.75	72.0024
3969.51	83.2524	3969.51	72.0435
3969.27	83.3052	3969.27	72.0832
3969.03	83.3563	3969.03	72.1165
3968.79	83.3995	3968.79	72.139
3968.54	83.43	3968.54	72.1481
3968.3	83.4441	3968.3	72.1431
3968.06	83.4402	3968.06	72.1256
3967.82	83.4191	3967.82	72.0994
3967.58	83.384	3967.58	72.0699
3967.34	83.3396	3967.34	72.0437
3967.1	83.2919	3967.1	72.0271
3966.86	83.2474	3966.86	72.0253
3966.62	83.212	3966.62	72.0417
3966.37	83.1903	3966.37	72.0771
3966.13	83.1851	3966.13	72.1295
3965.89	83.1971	3965.89	72.1943
3965.65	83.2248	3965.65	72.2647
3965.41	83.2652	3965.41	72.3327
3965.17	83.3135	3965.17	72.3901
3964.93	83.3644	3964.93	72.4295
3964.69	83.4126	3964.69	72.4455
3964.45	83.4537	3964.45	72.4353
3964.21	83.4843	3964.21	72.3991
3963.96	83.5025	3963.96	72.3404
3963.72	83.508	3963.72	72.2653
3963.48	83.5024	3963.48	72.1822
3963.24	83.4882	3963.24	72.1004
3963	83.4689	3963	72.0292
3962.76	83.448	3962.76	71.9765
3962.52	83.4289	3962.52	71.948
3962.28	83.414	3962.28	71.9464
3962.04	83.4048	3962.04	71.9714
3961.79	83.4013	3961.79	72.0192
3961.55	83.4028	3961.55	72.0835
3961.31	83.4074	3961.31	72.1566
3961.07	83.413	3961.07	72.2298
3960.83	83.4176	3960.83	72.2956
3960.59	83.4193	3960.59	72.3475
3960.35	83.4173	3960.35	72.3817
3960.11	83.4117	3960.11	72.3974
3959.87	83.4033	3959.87	72.396
3959.62	83.3936	3959.62	72.3813
3959.38	83.3846	3959.38	72.3584
3959.14	83.378	3959.14	72.333
3958.9	83.3751	3958.9	72.3101
3958.66	83.3764	3958.66	72.2933
3958.42	83.3813	3958.42	72.2845
3958.18	83.3883	3958.18	72.2833
3957.94	83.3951	3957.94	72.2874
3957.7	83.3987	3957.7	72.2929
3957.46	83.3958	3957.46	72.2953
3957.21	83.3839	3957.21	72.2899
3956.97	83.361	3956.97	72.2728
3956.73	83.3262	3956.73	72.2419
3956.49	83.2803	3956.49	72.197
3956.25	83.2254	3956.25	72.1405
3956.01	83.1649	3956.01	72.0765
3955.77	83.103	3955.77	72.0109
3955.53	83.0446	3955.53	71.9499
3955.29	82.9938	3955.29	71.8999
3955.04	82.9545	3955.04	71.8655
3954.8	82.9288	3954.8	71.8499
3954.56	82.9176	3954.56	71.8534
3954.32	82.9203	3954.32	71.874
3954.08	82.9347	3954.08	71.9078
3953.84	82.9576	3953.84	71.9489
3953.6	82.9853	3953.6	71.9911
3953.36	83.0139	3953.36	72.028
3953.12	83.0399	3953.12	72.0546
3952.88	83.0606	3952.88	72.0675
3952.63	83.0742	3952.63	72.066
3952.39	83.0806	3952.39	72.0514
3952.15	83.0802	3952.15	72.0278
3951.91	83.0748	3951.91	72.0006
3951.67	83.0665	3951.67	71.9762
3951.43	83.0577	3951.43	71.9609
3951.19	83.0503	3951.19	71.9596
3950.95	83.0456	3950.95	71.9752
3950.71	83.044	3950.71	72.0078
3950.46	83.0449	3950.46	72.055
3950.22	83.0467	3950.22	72.1118
3949.98	83.0475	3949.98	72.1712
3949.74	83.0451	3949.74	72.2255
3949.5	83.0375	3949.5	72.267
3949.26	83.0235	3949.26	72.2895
3949.02	83.003	3949.02	72.2887
3948.78	82.9769	3948.78	72.2638
3948.54	82.9476	3948.54	72.2171
3948.3	82.9187	3948.3	72.1547
3948.05	82.8943	3948.05	72.0851
3947.81	82.8787	3947.81	72.0186
3947.57	82.8759	3947.57	71.9659
3947.33	82.8887	3947.33	71.9361
3947.09	82.9182	3947.09	71.9355
3946.85	82.9638	3946.85	71.9667
3946.61	83.0232	3946.61	72.0281
3946.37	83.0924	3946.37	72.1141
3946.13	83.1666	3946.13	72.2159
3945.88	83.2404	3945.88	72.3226
3945.64	83.3085	3945.64	72.4227
3945.4	83.3663	3945.4	72.5054
3945.16	83.4102	3945.16	72.5616
3944.92	83.4375	3944.92	72.5849
3944.68	83.447	3944.68	72.5717
3944.44	83.4382	3944.44	72.5221
3944.2	83.412	3944.2	72.4392
3943.96	83.3698	3943.96	72.3288
3943.72	83.3139	3943.72	72.1995
3943.47	83.2468	3943.47	72.061
3943.23	83.1715	3943.23	71.9239
3942.99	83.0911	3942.99	71.7985
3942.75	83.0089	3942.75	71.6941
3942.51	82.9284	3942.51	71.6175
3942.27	82.8531	3942.27	71.573
3942.03	82.7865	3942.03	71.562
3941.79	82.7318	3941.79	71.5827
3941.55	82.6922	3941.55	71.6311
3941.3	82.6701	3941.3	71.7012
3941.06	82.667	3941.06	71.7865
3940.82	82.6834	3940.82	71.8802
3940.58	82.7188	3940.58	71.9764
3940.34	82.7713	3940.34	72.0702
3940.1	82.8375	3940.1	72.1577
3939.86	82.9133	3939.86	72.236
3939.62	82.9935	3939.62	72.3029
3939.38	83.0725	3939.38	72.3571
3939.14	83.1444	3939.14	72.3972
3938.89	83.2037	3938.89	72.4223
3938.65	83.2455	3938.65	72.432
3938.41	83.2666	3938.41	72.4265
3938.17	83.2654	3938.17	72.4067
3937.93	83.2426	3937.93	72.3748
3937.69	83.2014	3937.69	72.3341
3937.45	83.1474	3937.45	72.2895
3937.21	83.088	3937.21	72.2467
3936.97	83.0316	3936.97	72.2115
3936.72	82.9862	3936.72	72.1898
3936.48	82.959	3936.48	72.1858
3936.24	82.9544	3936.24	72.2021
3936	82.974	3936	72.2386
3935.76	83.0162	3935.76	72.2926
3935.52	83.0764	3935.52	72.3591
3935.28	83.1478	3935.28	72.431
3935.04	83.2218	3935.04	72.4999
3934.8	83.2892	3934.8	72.5572
3934.55	83.3411	3934.55	72.5945
3934.31	83.37	3934.31	72.605
3934.07	83.3702	3934.07	72.5839
3933.83	83.3387	3933.83	72.5295
3933.59	83.2764	3933.59	72.4441
3933.35	83.1873	3933.35	72.3335
3933.11	83.0788	3933.11	72.2074
3932.87	82.9613	3932.87	72.0782
3932.63	82.8467	3932.63	71.9597
3932.39	82.7466	3932.39	71.8654
3932.14	82.6712	3932.14	71.8059
3931.9	82.6272	3931.9	71.7881
3931.66	82.6173	3931.66	71.8131
3931.42	82.6397	3931.42	71.8769
3931.18	82.6889	3931.18	71.9706
3930.94	82.7565	3930.94	72.0823
3930.7	82.8328	3930.7	72.1983
3930.46	82.9078	3930.46	72.3053
3930.22	82.9734	3930.22	72.3921
3929.97	83.0235	3929.97	72.451
3929.73	83.0552	3929.73	72.4786
3929.49	83.0691	3929.49	72.4764
3929.25	83.0687	3929.25	72.4502
3929.01	83.0602	3929.01	72.4099
3928.77	83.0509	3928.77	72.367
3928.53	83.0484	3928.53	72.3333
3928.29	83.0587	3928.29	72.3188
3928.05	83.0853	3928.05	72.3299
3927.81	83.1288	3927.81	72.3683
3927.56	83.1864	3927.56	72.4306
3927.32	83.2523	3927.32	72.5093
3927.08	83.3187	3927.08	72.5932
3926.84	83.3766	3926.84	72.6694
3926.6	83.417	3926.6	72.7244
3926.36	83.4319	3926.36	72.7461
3926.12	83.4151	3926.12	72.725
3925.88	83.363	3925.88	72.6557
3925.64	83.2758	3925.64	72.5378
3925.39	83.1574	3925.39	72.3771
3925.15	83.0156	3925.15	72.1854
3924.91	82.8623	3924.91	71.9801
3924.67	82.7113	3924.67	71.7825
3924.43	82.5775	3924.43	71.6147
3924.19	82.4743	3924.19	71.4966
3923.95	82.4115	3923.95	71.4424
3923.71	82.3936	3923.71	71.4582
3923.47	82.4196	3923.47	71.541
3923.23	82.4833	3923.23	71.6797
3922.98	82.5748	3922.98	71.8569
3922.74	82.6819	3922.74	72.052
3922.5	82.7923	3922.5	72.2441
3922.26	82.8948	3922.26	72.4138
3922.02	82.9806	3922.02	72.5457
3921.78	83.0437	3921.78	72.6295
3921.54	83.0812	3921.54	72.6599
3921.3	83.0935	3921.3	72.6379
3921.06	83.0837	3921.06	72.5697
3920.81	83.0572	3920.81	72.4665
3920.57	83.0209	3920.57	72.3429
3920.33	82.9818	3920.33	72.215
3920.09	82.9464	3920.09	72.0985
3919.85	82.9189	3919.85	72.006
3919.61	82.9012	3919.61	71.9454
3919.37	82.8918	3919.37	71.9187
3919.13	82.8868	3919.13	71.922
[truncated: 14,594 more rows]

## Sheet: Figure 4
	KT		MCC		HPMC		CMC		MgSt		SiO2		Physical mixture
33.543	0	27.3897	0.06484	28.171	0	27.3848	0.06258	27.3897	0.06416	31.611	0	38.351	0
33.535	-6.86e-05	27.3896	0.06483	28.174	-0.00178	27.3847	0.0626	27.3897	0.06414	31.608	-0.0001697	38.353	-0.0009376
33.531	-8.34e-05	27.3895	0.06483	28.177	-0.0032	27.3847	0.06261	27.3897	0.06412	31.607	-0.0004199	38.354	-0.0016
33.528	-0.0002164	27.3894	0.06485	28.179	-0.00452	27.3847	0.06261	27.3897	0.06408	31.606	-0.0007212	38.356	-0.00239
33.526	-0.0002662	27.3893	0.06486	28.182	-0.00579	27.3846	0.06262	27.3896	0.06412	31.604	-0.0009777	38.358	-0.00316
33.524	-0.0003577	27.3892	0.06487	28.184	-0.00698	27.3846	0.06265	27.3896	0.06426	31.603	-0.00126	38.359	-0.00369
33.524	-0.0004184	27.3892	0.06488	28.187	-0.00833	27.3846	0.06268	27.3896	0.06431	31.601	-0.00149	38.36	-0.00419
33.523	-0.0005253	27.3891	0.0649	28.189	-0.00931	27.3845	0.0627	27.3896	0.06435	31.6	-0.00174	38.362	-0.00475
33.523	-0.0005899	27.389	0.06493	28.191	-0.01045	27.3845	0.06273	27.3897	0.06443	31.598	-0.00204	38.363	-0.00517
33.522	-0.0005813	27.389	0.06497	28.192	-0.01148	27.3845	0.06276	27.3897	0.06431	31.597	-0.00229	38.364	-0.00563
33.521	-0.0005763	27.389	0.06503	28.194	-0.0122	27.3846	0.06281	27.3897	0.06425	31.595	-0.00258	38.365	-0.00613
33.52	-0.0005532	27.389	0.0651	28.196	-0.01293	27.3847	0.06285	27.3898	0.06424	31.593	-0.00284	38.366	-0.00669
33.52	-0.000592	27.3891	0.06515	28.198	-0.01371	27.3848	0.06289	27.3899	0.06434	31.591	-0.00305	38.367	-0.0073
33.519	-0.0005765	27.3891	0.06518	28.199	-0.01452	27.3849	0.06294	27.39	0.06445	31.589	-0.00336	38.369	-0.00758
33.52	-0.0005389	27.3892	0.06525	28.2	-0.01532	27.3851	0.06299	27.3902	0.06447	31.586	-0.00353	38.37	-0.00791
33.519	-0.0005734	27.3894	0.06542	28.202	-0.01605	27.3854	0.06305	27.3905	0.06466	31.583	-0.00367	38.371	-0.00828
33.519	-0.0004538	27.3896	0.06555	28.203	-0.01668	27.3856	0.06313	27.3908	0.06515	31.581	-0.00393	38.373	-0.00855
33.518	-0.0003342	27.3899	0.06565	28.204	-0.01739	27.386	0.06322	27.3911	0.06579	31.578	-0.00396	38.376	-0.00877
33.518	-0.0002535	27.3903	0.0658	28.206	-0.01814	27.3864	0.06331	27.3916	0.06629	31.575	-0.00418	38.378	-0.00907
33.518	-0.0001865	27.3907	0.06593	28.207	-0.01892	27.3868	0.06343	27.392	0.06668	31.572	-0.0044	38.381	-0.00944
33.518	-0.0001283	27.3912	0.06611	28.207	-0.01974	27.3874	0.06355	27.3926	0.06728	31.57	-0.00453	38.383	-0.00968
33.518	-2.19e-05	27.3917	0.06636	28.208	-0.02054	27.388	0.06369	27.3932	0.06817	31.567	-0.00467	38.385	-0.00995
33.519	-5.56e-05	27.3923	0.06669	28.21	-0.02148	27.3887	0.06383	27.3939	0.06919	31.565	-0.00481	38.387	-0.01026
33.519	6.4e-06	27.393	0.06698	28.211	-0.02219	27.3894	0.06398	27.3947	0.07032	31.563	-0.00504	38.39	-0.01052
33.519	3.91e-05	27.3938	0.0673	28.213	-0.02269	27.3903	0.06413	27.3956	0.07147	31.56	-0.00519	38.392	-0.01076
33.52	6.14e-05	27.3947	0.0676	28.215	-0.02312	27.3913	0.06429	27.3966	0.07268	31.557	-0.00529	38.395	-0.0109
33.52	0.0001301	27.3957	0.06796	28.217	-0.02362	27.3923	0.06445	27.3978	0.07409	31.554	-0.00545	38.397	-0.01111
33.521	0.00018	27.3968	0.0684	28.217	-0.02396	27.3935	0.06461	27.3991	0.07566	31.552	-0.00562	38.401	-0.01129
33.521	0.0001549	27.3981	0.06888	28.218	-0.02438	27.3947	0.06478	27.4005	0.07721	31.55	-0.00589	38.404	-0.01148
33.521	0.0002209	27.3994	0.06927	28.22	-0.02488	27.3961	0.06496	27.402	0.079	31.55	-0.00623	38.408	-0.01164
33.522	0.0002611	27.401	0.06972	28.221	-0.02512	27.3977	0.06513	27.4037	0.08099	31.547	-0.00639	38.411	-0.01186
33.523	0.0003229	27.4026	0.07024	28.222	-0.02546	27.3993	0.0653	27.4055	0.08298	31.544	-0.00666	38.411	-0.01212
33.524	0.0003821	27.4044	0.07077	28.224	-0.02579	27.4011	0.06547	27.4075	0.0852	31.542	-0.00694	38.415	-0.01225
33.525	0.000441	27.4063	0.07134	28.225	-0.0262	27.4031	0.06565	27.4096	0.08755	31.54	-0.00717	38.418	-0.01238
33.526	0.0005025	27.4084	0.0719	28.227	-0.02652	27.4051	0.06582	27.4119	0.0899	31.538	-0.00743	38.422	-0.01251
33.527	0.0005035	27.4106	0.07244	28.227	-0.02694	27.4074	0.06599	27.4144	0.09241	31.536	-0.00759	38.425	-0.01274
33.528	0.000544	27.413	0.07298	28.23	-0.02717	27.4097	0.06614	27.417	0.09506	31.534	-0.00776	38.43	-0.01293
33.528	0.0005902	27.4156	0.07354	28.233	-0.02737	27.4123	0.06631	27.4199	0.0979	31.533	-0.00786	38.434	-0.01305
33.529	0.0006539	27.4183	0.07411	28.235	-0.02761	27.415	0.06647	27.4228	0.101	31.531	-0.00806	38.438	-0.0132
33.531	0.0006989	27.4213	0.07469	28.238	-0.02786	27.4178	0.06662	27.426	0.10411	31.529	-0.00818	38.443	-0.01337
33.532	0.0007341	27.4244	0.07528	28.239	-0.02818	27.4209	0.06677	27.4294	0.10715	31.526	-0.00835	38.448	-0.01364
33.533	0.0008121	27.4277	0.07588	28.241	-0.02851	27.4241	0.06691	27.433	0.11024	31.525	-0.00844	38.454	-0.01378
33.536	0.0008082	27.4311	0.07647	28.244	-0.02876	27.4275	0.06703	27.4367	0.11353	31.523	-0.00859	38.46	-0.01398
33.538	0.000824	27.4348	0.07708	28.246	-0.02903	27.4311	0.06714	27.4407	0.11692	31.523	-0.0087	38.466	-0.01415
33.541	0.0008179	27.4387	0.07768	28.248	-0.02925	27.4349	0.06723	27.445	0.12035	31.521	-0.00886	38.472	-0.01423
33.544	0.0008577	27.4427	0.0783	28.248	-0.0295	27.4389	0.06732	27.4494	0.12388	31.521	-0.00903	38.478	-0.01437
33.548	0.0008776	27.447	0.0789	28.251	-0.02983	27.443	0.06742	27.454	0.12746	31.521	-0.00913	38.486	-0.01449
33.551	0.0008892	27.4514	0.07951	28.253	-0.03011	27.4474	0.06749	27.4589	0.13112	31.52	-0.00919	38.494	-0.01466
33.556	0.0009183	27.4561	0.08011	28.256	-0.03039	27.452	0.06752	27.4639	0.13481	31.52	-0.00924	38.502	-0.01472
33.561	0.0009373	27.461	0.08071	28.259	-0.03056	27.4568	0.06754	27.4692	0.13869	31.52	-0.00935	38.511	-0.01487
33.565	0.0009427	27.4661	0.08131	28.262	-0.03078	27.4618	0.06756	27.4748	0.14267	31.521	-0.00943	38.519	-0.01499
33.57	0.0009483	27.4714	0.0819	28.267	-0.03083	27.4671	0.06754	27.4805	0.14662	31.521	-0.00954	38.529	-0.01507
33.576	0.0009459	27.4769	0.0825	28.272	-0.03106	27.4725	0.0675	27.4865	0.15069	31.52	-0.00963	38.537	-0.01518
33.576	0.000953	27.4826	0.08309	28.276	-0.03119	27.4781	0.06748	27.4928	0.15485	31.52	-0.0097	38.548	-0.01534
33.581	0.0009615	27.4886	0.08366	28.28	-0.03134	27.484	0.06745	27.4992	0.15884	31.52	-0.00983	38.559	-0.01544
33.587	0.0009753	27.4947	0.08422	28.286	-0.03146	27.4901	0.06738	27.5059	0.16296	31.52	-0.00998	38.57	-0.01559
33.595	0.0009865	27.5011	0.08476	28.29	-0.03153	27.4964	0.06731	27.5128	0.1672	31.522	-0.01013	38.582	-0.01576
33.602	0.00101	27.5078	0.08528	28.296	-0.03166	27.5029	0.0672	27.52	0.17149	31.524	-0.01028	38.594	-0.01589
33.61	0.00101	27.5146	0.0858	28.304	-0.03178	27.5097	0.06702	27.5273	0.17565	31.525	-0.01046	38.606	-0.01604
33.617	0.0009532	27.5216	0.08632	28.313	-0.03194	27.5167	0.06678	27.535	0.17978	31.526	-0.01053	38.619	-0.0162
33.626	0.0009153	27.5289	0.08684	28.321	-0.03201	27.5239	0.06653	27.5428	0.18416	31.528	-0.01061	38.632	-0.01633
33.635	0.0008986	27.5365	0.08734	28.329	-0.03216	27.5313	0.06626	27.551	0.18849	31.53	-0.01069	38.649	-0.01643
33.645	0.0008845	27.5442	0.08784	28.338	-0.03228	27.539	0.06605	27.5593	0.19285	31.532	-0.01079	38.665	-0.01647
33.656	0.000856	27.5522	0.08832	28.347	-0.03237	27.5469	0.06586	27.5679	0.19731	31.534	-0.01091	38.682	-0.01659
33.667	0.0008522	27.5604	0.08878	28.357	-0.0325	27.555	0.06552	27.5768	0.20168	31.537	-0.01105	38.7	-0.01673
33.68	0.0008446	27.5689	0.08924	28.367	-0.03272	27.5634	0.0652	27.5859	0.20608	31.54	-0.01117	38.718	-0.01687
33.693	0.0008302	27.5775	0.08963	28.38	-0.03282	27.5719	0.06486	27.5952	0.21049	31.544	-0.01129	38.735	-0.01701
33.707	0.0008333	27.5864	0.09002	28.393	-0.03312	27.5807	0.06448	27.6048	0.21482	31.548	-0.01136	38.755	-0.01717
33.723	0.0008101	27.5955	0.09041	28.405	-0.03327	27.5898	0.06408	27.6146	0.21914	31.553	-0.01142	38.772	-0.01737
33.74	0.0008172	27.6048	0.09073	28.42	-0.03345	27.599	0.06361	27.6246	0.22341	31.558	-0.0115	38.789	-0.0175
33.758	0.000797	27.6144	0.09102	28.436	-0.03355	27.6085	0.0631	27.6349	0.22764	31.562	-0.01157	38.805	-0.01757
33.775	0.0008009	27.6242	0.09129	28.451	-0.03376	27.6182	0.06263	27.6454	0.23193	31.562	-0.01157	38.823	-0.01763
33.793	0.0008108	27.6342	0.0916	28.467	-0.03389	27.6281	0.06201	27.6562	0.23621	31.568	-0.01166	38.823	-0.0177
33.812	0.0008133	27.6444	0.09184	28.484	-0.03412	27.6383	0.06135	27.6672	0.24049	31.575	-0.01176	38.843	-0.01777
33.831	0.0008439	27.6549	0.09203	28.503	-0.0343	27.6486	0.06076	27.6784	0.24481	31.583	-0.01186	38.865	-0.01792
33.851	0.000862	27.6656	0.09213	28.523	-0.03437	27.6592	0.06019	27.6898	0.24903	31.592	-0.01191	38.886	-0.018
33.872	0.0008895	27.6765	0.09225	28.543	-0.03452	27.67	0.05948	27.7015	0.25319	31.601	-0.01206	38.907	-0.01802
33.894	0.0009053	27.6877	0.09245	28.565	-0.03463	27.6811	0.05868	27.7134	0.25729	31.612	-0.01212	38.931	-0.01813
33.915	0.0008896	27.699	0.09255	28.588	-0.03472	27.6924	0.05788	27.7255	0.26149	31.624	-0.01217	38.954	-0.01822
33.939	0.0008613	27.7106	0.09266	28.609	-0.03482	27.7038	0.05714	27.7378	0.26577	31.637	-0.0122	38.976	-0.0183
33.963	0.0007748	27.7224	0.09278	28.631	-0.03491	27.7155	0.05634	27.7504	0.26988	31.652	-0.01227	38.999	-0.01839
33.985	0.0007025	27.7345	0.09277	28.65	-0.03492	27.7274	0.05549	27.7631	0.27399	31.667	-0.01239	39.025	-0.01839
34.009	0.0006196	27.7467	0.09276	28.671	-0.0349	27.7395	0.05459	27.7762	0.27824	31.683	-0.0125	39.05	-0.01846
34.034	0.0005373	27.7592	0.0927	28.694	-0.035	27.7518	0.05371	27.7894	0.28217	31.7	-0.01255	39.076	-0.01855
34.059	0.0004733	27.7719	0.09257	28.717	-0.03512	27.7643	0.05279	27.8028	0.28595	31.722	-0.0126	39.101	-0.01867
34.083	0.000411	27.7848	0.09239	28.74	-0.03514	27.7771	0.05177	27.8165	0.28991	31.744	-0.01274	39.127	-0.01884
34.109	0.0002965	27.798	0.0922	28.765	-0.03516	27.7901	0.05066	27.8304	0.29373	31.767	-0.0128	39.154	-0.01895
34.135	0.0001757	27.8113	0.09203	28.792	-0.03522	27.8032	0.04956	27.8444	0.29742	31.791	-0.01294	39.184	-0.01908
34.164	7.13e-05	27.8249	0.09183	28.821	-0.03522	27.8166	0.04846	27.8587	0.30145	31.816	-0.01301	39.217	-0.01922
34.192	-7.9e-05	27.8386	0.09168	28.85	-0.0353	27.8302	0.04738	27.8732	0.30523	31.842	-0.01314	39.252	-0.01935
34.224	-0.0001255	27.8526	0.09144	28.879	-0.03528	27.8439	0.04626	27.8878	0.30883	31.871	-0.01318	39.286	-0.0195
34.251	-0.0001782	27.8668	0.09103	28.909	-0.03528	27.8579	0.04512	27.9027	0.31274	31.899	-0.01331	39.321	-0.01964
34.278	-0.0002903	27.8812	0.09055	28.938	-0.03538	27.8721	0.04393	27.9178	0.31637	31.927	-0.01338	39.357	-0.01978
34.307	-0.0003675	27.8957	0.09012	28.967	-0.03538	27.8865	0.04269	27.9332	0.31974	31.957	-0.0135	39.394	-0.0199
34.336	-0.0004964	27.9105	0.08979	28.999	-0.03545	27.901	0.04139	27.9487	0.32327	31.989	-0.01367	39.324	-0.02004
34.336	-0.0005892	27.9255	0.08948	29.031	-0.03548	27.9158	0.04009	27.9643	0.3268	32.022	-0.01377	39.26	-0.02012
34.225	-0.0007321	27.9406	0.08894	29.063	-0.03552	27.9307	0.03881	27.9802	0.33007	32.057	-0.01385	39.208	-0.02023
34.105	-0.0008919	27.956	0.08836	29.097	-0.03555	27.9459	0.03748	27.9963	0.33313	32.087	-0.01399	39.17	-0.02039
33.993	-0.00102	27.9716	0.08784	29.131	-0.03559	27.9612	0.03597	28.0126	0.3362	32.113	-0.0141	39.148	-0.02053
33.903	-0.0012	27.9873	0.08726	29.164	-0.03563	27.9767	0.03452	28.0291	0.33921	32.145	-0.01418	39.137	-0.02074
33.842	-0.00131	28.0033	0.08664	29.197	-0.03566	27.9925	0.03302	28.0457	0.34204	32.176	-0.01426	39.134	-0.02088
33.801	-0.00148	28.0194	0.08598	29.232	-0.03572	28.0084	0.03155	28.0626	0.34492	32.209	-0.01428	39.135	-0.02124
33.782	-0.00166	28.0356	0.08526	29.273	-0.03575	28.0244	0.02997	28.0796	0.34779	32.244	-0.0143	39.14	-0.02136
33.772	-0.00188	28.0521	0.08452	29.308	-0.03577	28.0407	0.02837	28.0968	0.35056	32.278	-0.01437	39.147	-0.02156
33.771	-0.00201	28.0688	0.08382	29.344	-0.03575	28.0571	0.02682	28.1142	0.35332	32.315	-0.01444	39.157	-0.02172
33.78	-0.00216	28.0856	0.08307	29.379	-0.03576	28.0738	0.02523	28.1318	0.3559	32.348	-0.01447	39.17	-0.02188
33.793	-0.00229	28.1027	0.0821	29.417	-0.03581	28.0906	0.02356	28.1496	0.35847	32.387	-0.01451	39.188	-0.02201
33.812	-0.0024	28.1198	0.08117	29.457	-0.03587	28.1075	0.02184	28.1675	0.36113	32.428	-0.01466	39.21	-0.02211
33.832	-0.00251	28.1372	0.08033	29.496	-0.03591	28.1247	0.02018	28.1856	0.36353	32.462	-0.01477	39.234	-0.02232
33.851	-0.00266	28.1547	0.07948	29.536	-0.03595	28.142	0.0185	28.2039	0.36577	32.498	-0.01488	39.262	-0.02247
33.874	-0.00283	28.1725	0.07866	29.582	-0.03598	28.1595	0.01666	28.2224	0.36821	32.535	-0.01504	39.292	-0.02266
33.9	-0.00291	28.1903	0.07769	29.629	-0.03606	28.1772	0.01477	28.241	0.37056	32.577	-0.01518	39.327	-0.02282
33.93	-0.00301	28.2084	0.07649	29.674	-0.03617	28.195	0.01287	28.2597	0.37258	32.577	-0.01537	39.367	-0.02294
33.963	-0.00306	28.2266	0.07539	29.717	-0.03623	28.2131	0.01094	28.2787	0.37488	32.665	-0.01557	39.409	-0.02308
33.995	-0.00318	28.245	0.07437	29.765	-0.03631	28.2312	0.00905	28.2978	0.37697	32.712	-0.01574	39.409	-0.02311
34.032	-0.00324	28.2635	0.07334	29.813	-0.03641	28.2495	0.00717	28.3171	0.37886	32.755	-0.01596	39.458	-0.02325
34.069	-0.0033	28.2822	0.07225	29.86	-0.03648	28.268	0.00528	28.3365	0.38124	32.8	-0.01622	39.512	-0.02337
34.111	-0.00333	28.3011	0.07107	29.86	-0.03656	28.2867	0.00333	28.356	0.3832	32.844	-0.01643	39.57	-0.02351
34.155	-0.00337	28.3201	0.06992	29.911	-0.0367	28.3055	0.00129	28.3757	0.38481	32.889	-0.01672	39.633	-0.0237
34.201	-0.00345	28.3393	0.06874	29.961	-0.03681	28.3245	-0.000760874	28.3956	0.38686	32.934	-0.01699	39.689	-0.02382
34.249	-0.00352	28.3586	0.06748	30.007	-0.03695	28.3436	-0.00283	28.4155	0.38848	32.981	-0.01723	39.754	-0.024
34.298	-0.00353	28.3781	0.06615	30.055	-0.03708	28.3629	-0.00485	28.4356	0.38986	33.023	-0.01749	39.819	-0.02421
34.348	-0.00361	28.3977	0.06471	30.102	-0.03717	28.3823	-0.00689	28.4559	0.39135	33.023	-0.01779	39.884	-0.02442
34.397	-0.00368	28.4175	0.06329	30.154	-0.03729	28.4019	-0.009	28.4763	0.3927	33.071	-0.0181	40.006	-0.02461
34.447	-0.00373	28.4374	0.06191	30.21	-0.03739	28.4216	-0.0112	28.4969	0.39395	33.122	-0.01834	40.006	-0.02471
34.5	-0.00376	28.4574	0.06057	30.266	-0.03753	28.4415	-0.0134	28.5175	0.39489	33.181	-0.01862	40.072	-0.02483
34.5	-0.00378	28.4776	0.05919	30.319	-0.03765	28.4615	-0.01554	28.5384	0.39568	33.236	-0.01894	40.144	-0.02492
34.554	-0.00379	28.498	0.05777	30.374	-0.03779	28.4816	-0.01776	28.5593	0.39643	33.295	-0.0192	40.212	-0.02499
34.608	-0.00383	28.5184	0.05633	30.43	-0.03795	28.5019	-0.02006	28.5803	0.39734	33.349	-0.01944	40.277	-0.0251
34.66	-0.00385	28.539	0.05477	30.489	-0.03809	28.5223	-0.02234	28.6015	0.39823	33.398	-0.0198	40.349	-0.02524
34.712	-0.00393	28.5598	0.05314	30.551	-0.03826	28.5429	-0.02465	28.6229	0.39891	33.446	-0.02013	40.411	-0.02536
34.819	-0.00402	28.5807	0.05156	30.606	-0.0385	28.5636	-0.02697	28.6443	0.39949	33.499	-0.02046	40.477	-0.02552
34.872	-0.00405	28.6017	0.04992	30.662	-0.03864	28.5844	-0.02924	28.6659	0.40027	33.554	-0.02069	40.538	-0.02563
34.923	-0.00415	28.6229	0.04826	30.723	-0.03885	28.6054	-0.03152	28.6876	0.40102	33.607	-0.021	40.596	-0.02568
34.975	-0.00415	28.6441	0.04654	30.78	-0.03895	28.6265	-0.0339	28.7094	0.4013	33.666	-0.02126	40.654	-0.0258
35.028	-0.00417	28.6656	0.04478	30.835	-0.03905	28.6477	-0.03631	28.7313	0.40159	33.725	-0.02166	40.718	-0.02588
35.028	-0.00426	28.6871	0.04315	30.894	-0.03912	28.669	-0.03871	28.7534	0.40192	33.788	-0.02203	40.784	-0.02598
35.089	-0.00438	28.7087	0.04154	30.952	-0.03929	28.6905	-0.04117	28.7756	0.40185	33.848	-0.02226	40.849	-0.02613
35.149	-0.00445	28.7305	0.03982	31.014	-0.03943	28.7121	-0.04366	28.7979	0.40213	33.908	-0.02249	40.919	-0.02627
35.217	-0.00456	28.7524	0.03809	31.076	-0.03961	28.7338	-0.04618	28.8203	0.40272	33.968	-0.0228	40.986	-0.02638
35.284	-0.00467	28.7744	0.03625	31.138	-0.03974	28.7556	-0.0487	28.8428	0.40248	34.027	-0.02308	41.056	-0.02652
35.351	-0.00479	28.7965	0.03439	31.202	-0.03994	28.7776	-0.0512	28.8654	0.40259	34.087	-0.02324	41.12	-0.02668
35.42	-0.0049	28.8188	0.03255	31.27	-0.04013	28.7996	-0.05371	28.8881	0.40305	34.145	-0.02359	41.185	-0.02688
35.491	-0.00498	28.8411	0.03069	31.335	-0.04026	28.8218	-0.05623	28.911	0.40291	34.2	-0.02394	41.248	-0.0271
35.564	-0.00506	28.8636	0.02878	31.405	-0.04042	28.844	-0.05877	28.9339	0.40315	34.255	-0.0241	41.31	-0.02728
35.634	-0.00512	28.8862	0.02688	31.471	-0.04056	28.8664	-0.06133	28.957	0.40316	34.313	-0.0243	41.378	-0.02748
35.704	-0.00515	28.9088	0.02496	31.537	-0.04077	28.8889	-0.06391	28.9801	0.40262	34.37	-0.02459	41.446	-0.02769
35.779	-0.0052	28.9316	0.02299	31.602	-0.04099	28.9116	-0.0665	29.0034	0.40261	34.431	-0.02482	41.512	-0.02789
35.854	-0.00529	28.9545	0.02107	31.67	-0.0412	28.9343	-0.06911	29.0267	0.40237	34.492	-0.02502	41.581	-0.02809
35.934	-0.0054	28.9775	0.01911	31.74	-0.04146	28.9571	-0.07173	29.0501	0.40171	34.552	-0.02516	41.649	-0.02837
36.011	-0.00546	29.0006	0.01709	31.81	-0.04174	28.98	-0.07436	29.0736	0.40102	34.617	-0.02537	41.717	-0.02856
36.088	-0.00558	29.0238	0.01504	31.879	-0.04192	29.0031	-0.077	29.0973	0.40021	34.681	-0.02563	41.778	-0.02867
36.161	-0.00565	29.0471	0.01295	31.951	-0.04211	29.0262	-0.07965	29.121	0.39926	34.747	-0.02578	41.843	-0.02884
36.238	-0.00577	29.0705	0.01088	32.027	-0.04238	29.0494	-0.0823	29.1448	0.39822	34.814	-0.02594	41.907	-0.02899
36.32	-0.00585	29.0941	0.00878	32.1	-0.04262	29.0727	-0.08497	29.1687	0.3971	34.878	-0.02606	41.972	-0.02912
36.399	-0.00591	29.1176	0.00666	32.174	-0.04277	29.0961	-0.08765	29.1926	0.39598	34.941	-0.02639	41.972	-0.02932
36.474	-0.00598	29.1413	0.00455	32.246	-0.04289	29.1197	-0.09035	29.2167	0.39473	35.006	-0.02665	42.036	-0.02946
36.554	-0.00602	29.1651	0.00243	32.317	-0.04309	29.1433	-0.09308	29.2408	0.39366	35.071	-0.02687	42.188	-0.02965
36.639	-0.00609	29.189	0.000308638	32.389	-0.04335	29.167	-0.09582	29.265	0.39254	35.142	-0.02721	42.279	-0.0299
36.719	-0.00624	29.2129	-0.00183	32.462	-0.04354	29.1908	-0.09857	29.2892	0.39105	35.21	-0.02742	42.366	-0.03011
36.8	-0.00633	29.237	-0.00399	32.537	-0.04368	29.2147	-0.10132	29.3136	0.39008	35.285	-0.02763	42.454	-0.03031
36.887	-0.00646	29.2611	-0.00616	32.619	-0.04385	29.2386	-0.10408	29.338	0.38915	35.358	-0.02778	42.541	-0.03057
36.969	-0.0066	29.2853	-0.00836	32.698	-0.04405	29.2627	-0.10684	29.3625	0.38755	35.436	-0.02793	42.625	-0.03079
37.051	-0.00677	29.3096	-0.01056	32.782	-0.0442	29.2869	-0.10961	29.3871	0.38611	35.436	-0.02816	42.713	-0.03098
37.133	-0.00695	29.3339	-0.01276	32.866	-0.04431	29.3111	-0.11239	29.4118	0.38506	35.513	-0.02827	42.799	-0.03112
37.22	-0.00703	29.3584	-0.01498	32.948	-0.04441	29.3354	-0.11518	29.4365	0.38332	35.595	-0.02851	42.799	-0.03131
37.302	-0.0071	29.3829	-0.01721	33.022	-0.04452	29.3598	-0.11798	29.4614	0.3816	35.679	-0.02868	42.883	-0.0314
37.302	-0.0072	29.4075	-0.01946	33.104	-0.04463	29.3843	-0.12079	29.4863	0.38057	35.76	-0.02882	42.974	-0.0316
37.385	-0.00726	29.4321	-0.02172	33.104	-0.04475	29.4089	-0.12361	29.5112	0.37877	35.84	-0.02889	43.063	-0.03176
37.472	-0.00728	29.4568	-0.024	33.184	-0.04492	29.4335	-0.12643	29.5363	0.37707	35.921	-0.02903	43.157	-0.03197
37.558	-0.00739	29.4817	-0.02628	33.265	-0.04508	29.4582	-0.12925	29.5614	0.37586	36.002	-0.02927	43.254	-0.03216
37.645	-0.00744	29.5065	-0.02858	33.347	-0.04527	29.483	-0.13208	29.5865	0.37393	36.082	-0.02954	43.348	-0.03232
37.729	-0.00747	29.5315	-0.03088	33.511	-0.04545	29.5079	-0.13492	29.6117	0.37233	36.166	-0.02985	43.437	-0.03247
37.822	-0.00749	29.5565	-0.0332	33.594	-0.04559	29.5328	-0.13776	29.637	0.37088	36.25	-0.03003	43.523	-0.03266
37.914	-0.00754	29.5816	-0.03553	33.679	-0.04577	29.5578	-0.1406	29.6624	0.36876	36.335	-0.03029	43.611	-0.03281
38.084	-0.00758	29.6068	-0.03787	33.767	-0.04583	29.5829	-0.14345	29.6878	0.36714	36.421	-0.03049	43.697	-0.03287
38.167	-0.0076	29.632	-0.04021	33.854	-0.04601	29.608	-0.14631	29.7133	0.36578	36.512	-0.03069	43.787	-0.03303
38.167	-0.00763	29.6573	-0.04256	33.937	-0.04608	29.6332	-0.14917	29.7388	0.36396	36.602	-0.03081	43.883	-0.03321
38.247	-0.00772	29.6826	-0.04492	33.937	-0.04618	29.6585	-0.15204	29.7644	0.3618	36.688	-0.03096	43.976	-0.03334
38.33	-0.00789	29.7081	-0.04729	34.019	-0.0464	29.6838	-0.15491	29.7901	0.35944	36.776	-0.03112	44.064	-0.03357
38.413	-0.008	29.7336	-0.04966	34.104	-0.04657	29.7093	-0.15778	29.8158	0.35685	36.867	-0.03129	44.153	-0.03391
38.492	-0.00809	29.7591	-0.05204	34.186	-0.04672	29.7348	-0.16065	29.8415	0.35437	36.952	-0.0314	44.241	-0.03414
38.572	-0.00823	29.7847	-0.05443	34.261	-0.04692	29.7603	-0.16353	29.8674	0.35199	37.041	-0.03172	44.327	-0.0345
38.652	-0.00836	29.8104	-0.05683	34.335	-0.04699	29.786	-0.16639	29.8933	0.34964	37.132	-0.0319	44.407	-0.03479
38.731	-0.00851	29.8362	-0.05923	34.409	-0.04712	29.8116	-0.16926	29.9193	0.34718	37.224	-0.03207	44.493	-0.0351
38.808	-0.0086	29.862	-0.06165	34.486	-0.04714	29.8374	-0.17212	29.9453	0.34468	37.323	-0.0323	44.575	-0.03538
38.885	-0.00865	29.8879	-0.06405	34.558	-0.04724	29.8632	-0.17498	29.9713	0.34234	37.42	-0.03249	44.65	-0.03573
38.966	-0.00878	29.9138	-0.06647	34.633	-0.04739	29.8891	-0.17786	29.9974	0.33979	37.515	-0.03263	44.734	-0.03603
39.047	-0.00891	29.9398	-0.06889	34.708	-0.04751	29.915	-0.18073	30.0236	0.33748	37.611	-0.03283	44.817	-0.03631
38.924	-0.00899	29.9659	-0.07133	34.786	-0.04766	29.941	-0.18359	30.0498	0.33524	37.705	-0.03308	44.901	-0.03665
38.834	-0.00899	29.992	-0.07378	34.868	-0.04785	29.967	-0.18644	30.076	0.33243	37.797	-0.03331	44.988	-0.03696
38.779	-0.00905	30.0182	-0.07624	34.949	-0.04804	29.9931	-0.18929	30.1023	0.32953	37.89	-0.0335	45.072	-0.0372
38.76	-0.00908	30.0444	-0.07869	35.034	-0.04814	30.0193	-0.19214	30.1286	0.32739	37.983	-0.03378	45.165	-0.03749
38.759	-0.00915	30.0708	-0.08114	35.118	-0.0483	30.0455	-0.195	30.155	0.32488	38.07	-0.03391	45.256	-0.03773
38.77	-0.0092	30.0971	-0.08358	35.202	-0.04842	30.0718	-0.19785	30.1815	0.32222	38.156	-0.03409	45.352	-0.03808
38.791	-0.00924	30.1236	-0.08603	35.29	-0.04854	30.0982	-0.2007	30.2079	0.32003	38.248	-0.03433	45.446	-0.03831
38.82	-0.00933	30.1501	-0.08847	35.383	-0.04861	30.1246	-0.20355	30.2345	0.31741	38.338	-0.0346	45.543	-0.03861
38.856	-0.00942	30.1766	-0.09092	35.483	-0.04873	30.151	-0.20641	30.2611	0.31483	38.431	-0.03485	45.652	-0.03877
38.899	-0.00943	30.2033	-0.09337	35.58	-0.04886	30.1776	-0.20927	30.2878	0.31261	38.522	-0.03506	45.76	-0.039
38.953	-0.00944	30.2299	-0.09582	35.675	-0.04903	30.2042	-0.21214	30.3145	0.30983	38.602	-0.03535	45.864	-0.03928
39.02	-0.00947	30.2566	-0.09827	35.775	-0.04918	30.2309	-0.21501	30.3412	0.30738	38.688	-0.03568	45.973	-0.03941
39.095	-0.00949	30.2834	-0.10073	35.881	-0.04928	30.2576	-0.21789	30.368	0.30517	38.771	-0.03604	46.079	-0.03963
39.181	-0.00954	30.3102	-0.10319	35.978	-0.04945	30.2843	-0.22077	30.3948	0.30224	38.852	-0.03626	46.177	-0.03984
39.275	-0.00964	30.3371	-0.10564	36.075	-0.04962	30.3112	-0.22365	30.4217	0.2994	38.933	-0.03645	46.278	-0.04014
39.39	-0.00971	30.364	-0.10811	36.173	-0.04982	30.338	-0.22652	30.4486	0.29691	39.015	-0.03679	46.37	-0.04045
39.503	-0.00981	30.3909	-0.11056	36.271	-0.05003	30.3649	-0.22936	30.4756	0.29403	39.015	-0.03706	46.465	-0.04072
39.614	-0.00978	30.418	-0.11301	36.372	-0.05022	30.3919	-0.23219	30.5026	0.29096	39.106	-0.03724	46.553	-0.04097
39.73	-0.00981	30.445	-0.11545	36.463	-0.05039	30.4189	-0.23502	30.5296	0.28776	39.203	-0.03741	46.553	-0.0412
39.849	-0.00982	30.4721	-0.11789	36.558	-0.05062	30.446	-0.23785	30.5567	0.28455	39.301	-0.03757	46.648	-0.04143
39.849	-0.00982	30.4992	-0.12033	36.654	-0.05087	30.4731	-0.24069	30.5839	0.28152	39.403	-0.03775	46.738	-0.04165
39.974	-0.00981	30.5264	-0.12277	36.768	-0.05109	30.5003	-0.24352	30.6111	0.27859	39.507	-0.0379	46.829	-0.04197
40.094	-0.00979	30.5536	-0.1252	36.874	-0.05127	30.5275	-0.24635	30.6383	0.27555	39.613	-0.03806	46.922	-0.04218
40.209	-0.0098	30.5809	-0.12763	36.977	-0.05137	30.5547	-0.24917	30.6656	0.27235	39.722	-0.03829	47.02	-0.0426
40.321	-0.00974	30.6082	-0.13006	37.075	-0.05146	30.582	-0.25199	30.6929	0.26925	39.826	-0.03851	47.111	-0.04294
40.426	-0.00981	30.6355	-0.13248	37.173	-0.05157	30.6094	-0.25479	30.7203	0.2664	39.928	-0.03868	47.213	-0.04316
40.533	-0.00984	30.6629	-0.13491	37.268	-0.05171	30.6368	-0.25759	30.7477	0.2634	40.032	-0.03885	47.314	-0.04335
40.643	-0.00987	30.6903	-0.13733	37.367	-0.052	30.6642	-0.26038	30.7752	0.26041	40.395	-0.03892	47.423	-0.04354
40.751	-0.00986	30.7178	-0.13976	37.468	-0.05215	30.6917	-0.26317	30.8026	0.25781	40.814	-0.03921	47.529	-0.04365
40.853	-0.00986	30.7453	-0.14218	37.575	-0.0524	30.7193	-0.26596	30.8302	0.25481	41.186	-0.0394	47.643	-0.04382
40.955	-0.00993	30.7729	-0.14461	37.679	-0.05263	30.7468	-0.26874	30.8577	0.25148	41.46	-0.03954	47.757	-0.04393
41.058	-0.00996	30.8004	-0.1471	37.785	-0.05279	30.7744	-0.2715	30.8853	0.24869	41.644	-0.03981	47.873	-0.0441
41.167	-0.00996	30.828	-0.14961	37.898	-0.05308	30.8021	-0.27425	30.913	0.24577	41.793	-0.04011	47.982	-0.0443
41.272	-0.00999	30.8557	-0.15216	37.999	-0.05321	30.8298	-0.27701	30.9407	0.24254	41.909	-0.0404	48.09	-0.04458
41.374	-0.01	30.8834	-0.1546	38.096	-0.05334	30.8575	-0.27977	30.9684	0.23994	42.015	-0.04067	48.206	-0.0449
41.47	-0.01004	30.9111	-0.15701	38.187	-0.05351	30.8852	-0.28253	30.9961	0.23702	42.109	-0.041	48.328	-0.04514
41.565	-0.01002	30.9388	-0.15942	38.278	-0.05366	30.913	-0.28527	31.0239	0.23396	42.199	-0.04127	48.447	-0.04534
41.66	-0.01009	30.9667	-0.16182	38.362	-0.05388	30.9409	-0.28801	31.0517	0.23135	42.295	-0.04155	48.564	-0.0456
41.755	-0.01008	30.9945	-0.16421	38.451	-0.05414	30.9688	-0.29073	31.0796	0.22826	42.401	-0.04184	48.675	-0.0458
41.844	-0.01012	31.0224	-0.1666	38.538	-0.05432	30.9967	-0.29345	31.1075	0.22523	42.505	-0.0421	48.797	-0.04599
41.935	-0.01015	31.0503	-0.169	38.626	-0.05454	31.0246	-0.29616	31.1355	0.22284	42.605	-0.04237	48.913	-0.04626
42.035	-0.01015	31.0783	-0.17139	38.626	-0.05472	31.0526	-0.29886	31.1635	0.21976	42.708	-0.04261	49.028	-0.04641
42.139	-0.01018	31.1063	-0.17377	38.728	-0.05487	31.0807	-0.30157	31.1915	0.21634	42.804	-0.04287	49.141	-0.04661
42.248	-0.01019	31.1343	-0.17615	38.827	-0.05507	31.1088	-0.30428	31.2195	0.21312	42.905	-0.0431	49.243	-0.04678
42.358	-0.01021	31.1624	-0.17853	38.923	-0.05524	31.1369	-0.30696	31.2476	0.20982	43.008	-0.04333	49.35	-0.04697
42.468	-0.01024	31.1906	-0.1809	39.018	-0.05542	31.165	-0.30963	31.2757	0.20652	43.107	-0.04356	49.449	-0.0472
42.579	-0.01025	31.2187	-0.18327	39.217	-0.05566	31.1932	-0.3123	31.3038	0.20318	43.221	-0.0437	49.549	-0.04733
42.689	-0.01023	31.247	-0.18565	39.32	-0.05587	31.2215	-0.31496	31.332	0.19983	43.333	-0.04393	49.645	-0.04758
42.799	-0.01028	31.2752	-0.18803	39.426	-0.05607	31.2497	-0.31762	31.3602	0.19644	43.451	-0.04405	49.742	-0.04789
42.913	-0.0103	31.3035	-0.19041	39.532	-0.05621	31.278	-0.32027	31.3885	0.19325	43.565	-0.04433	49.844	-0.04813
43.022	-0.01036	31.3319	-0.19277	39.637	-0.05641	31.3064	-0.32291	31.4168	0.19023	43.69	-0.04452	49.952	-0.04843
43.14	-0.01038	31.3603	-0.19512	39.637	-0.05661	31.3347	-0.32554	31.4451	0.18685	43.81	-0.04472	50.057	-0.04865
43.267	-0.01041	31.3887	-0.19746	39.746	-0.05673	31.3632	-0.32817	31.4734	0.18353	43.923	-0.04495	50.169	-0.04888
43.391	-0.01041	31.4172	-0.19979	39.861	-0.0569	31.3916	-0.33078	31.5018	0.18078	44.034	-0.04518	50.275	-0.04908
43.515	-0.01042	31.4457	-0.20211	39.975	-0.05717	31.4201	-0.33339	31.5302	0.1779	44.139	-0.04543	50.386	-0.04925
43.643	-0.01042	31.4742	-0.20443	40.086	-0.05734	31.4486	-0.336	31.5587	0.17459	44.239	-0.04559	50.496	-0.04951
43.768	-0.01046	31.5028	-0.20674	40.198	-0.05751	31.4772	-0.33861	31.5872	0.17158	44.343	-0.04583	50.616	-0.04968
43.884	-0.01048	31.5314	-0.20904	40.316	-0.05765	31.5058	-0.3412	31.6158	0.16852	44.343	-0.04604	50.733	-0.04987
43.998	-0.01051	31.56	-0.21133	40.422	-0.05784	31.5344	-0.34379	31.6444	0.16501	44.445	-0.04631	50.857	-0.05001
44.098	-0.01053	31.5887	-0.21362	40.529	-0.05802	31.5631	-0.34636	31.673	0.16221	44.553	-0.0466	50.857	-0.05018
44.203	-0.01052	31.6174	-0.21591	40.637	-0.05813	31.5919	-0.34893	31.7016	0.15944	44.657	-0.04678	50.985	-0.05028
44.203	-0.01053	31.6461	-0.21821	40.746	-0.05826	31.6206	-0.35148	31.7303	0.15631	44.762	-0.04699	51.108	-0.05049
44.301	-0.01055	31.6748	-0.22049	40.857	-0.05838	31.6494	-0.35403	31.759	0.15361	44.861	-0.04699	51.223	-0.05069
44.408	-0.01059	31.7037	-0.22277	40.97	-0.05861	31.6782	-0.35657	31.7877	0.15065	44.96	-0.04719	51.337	-0.0508
44.516	-0.01062	31.7325	-0.22504	41.081	-0.05878	31.707	-0.35911	31.8165	0.14763	45.06	-0.04735	51.447	-0.05095
44.623	-0.01067	31.7613	-0.22731	41.187	-0.05888	31.7359	-0.36163	31.8453	0.14518	45.166	-0.04764	51.559	-0.05112
44.725	-0.01069	31.7902	-0.22956	41.288	-0.05904	31.7649	-0.36414	31.8741	0.14219	45.275	-0.04791	51.665	-0.0513
44.822	-0.01071	31.8191	-0.23181	41.39	-0.05918	31.7938	-0.36665	31.903	0.13893	45.385	-0.04799	51.769	-0.05156
44.925	-0.01075	31.8481	-0.23403	41.487	-0.05918	31.8228	-0.36914	31.9319	0.13612	45.492	-0.04807	51.868	-0.05174
45.032	-0.01078	31.877	-0.23625	41.58	-0.05928	31.8518	-0.37162	31.9608	0.13308	45.615	-0.04814	51.972	-0.05212
45.132	-0.0108	31.906	-0.23846	41.673	-0.05945	31.8808	-0.37409	31.9898	0.12989	45.733	-0.04822	52.079	-0.05238
45.238	-0.01081	31.9351	-0.24066	41.767	-0.05961	31.9099	-0.37655	32.0187	0.12655	45.866	-0.04839	52.186	-0.05262
45.353	-0.01081	31.9641	-0.24285	41.864	-0.05984	31.9391	-0.37901	32.0477	0.12315	45.993	-0.04844	52.294	-0.05274
45.48	-0.0108	31.9932	-0.24503	41.967	-0.05998	31.9682	-0.38146	32.0768	0.11978	46.107	-0.0487	52.405	-0.05294
45.615	-0.01077	32.0224	-0.24721	42.078	-0.06019	31.9974	-0.38391	32.1058	0.11648	46.216	-0.04886	52.52	-0.05309
45.746	-0.01077	32.0515	-0.24939	42.185	-0.06036	32.0266	-0.38634	32.1349	0.11334	46.318	-0.04909	52.634	-0.05323
45.872	-0.01076	32.0807	-0.25156	42.287	-0.06043	32.0559	-0.38876	32.164	0.11013	46.419	-0.04933	52.748	-0.05345
45.992	-0.01081	32.1099	-0.25373	42.392	-0.06049	32.0852	-0.39119	32.1932	0.10689	46.518	-0.04949	52.861	-0.05366
46.108	-0.01084	32.1392	-0.2559	42.498	-0.06063	32.1145	-0.39361	32.2224	0.10399	46.623	-0.04963	52.972	-0.05382
46.219	-0.01087	32.1685	-0.25807	42.607	-0.06082	32.1439	-0.39602	32.2516	0.10103	46.733	-0.04973	53.081	-0.05402
46.326	-0.01086	32.1978	-0.26023	42.722	-0.06092	32.1733	-0.39842	32.2808	0.09788	46.839	-0.04984	53.194	-0.05427
46.429	-0.01088	32.2272	-0.26238	42.842	-0.0611	32.2027	-0.4008	32.3101	0.095	46.945	-0.04998	53.321	-0.05443
46.531	-0.0109	32.2565	-0.26452	42.966	-0.06128	32.2321	-0.40318	32.3394	0.09216	47.057	-0.05008	53.448	-0.05472
46.641	-0.01091	32.286	-0.26665	43.093	-0.06142	32.2616	-0.40554	32.3687	0.0889	47.172	-0.05022	53.578	-0.05493
46.749	-0.01092	32.3154	-0.26876	43.215	-0.0616	32.2911	-0.4079	32.3981	0.08606	47.287	-0.05038	53.715	-0.05511
46.864	-0.01094	32.3449	-0.27086	43.339	-0.06176	32.3207	-0.41025	32.4275	0.08351	47.409	-0.05049	53.848	-0.05526
46.974	-0.01097	32.3744	-0.27296	43.464	-0.06199	32.3502	-0.41258	32.4569	0.08027	47.527	-0.05061	53.984	-0.05533
47.088	-0.01097	32.404	-0.27505	43.578	-0.06215	32.3798	-0.41491	32.4864	0.07748	47.646	-0.05075	54.115	-0.05539
47.2	-0.01098	32.4336	-0.27713	43.701	-0.06233	32.4094	-0.41723	32.5158	0.07481	47.646	-0.05077	54.236	-0.05559
47.318	-0.011	32.4632	-0.2792	43.82	-0.06245	32.4391	-0.41954	32.5453	0.07183	47.763	-0.05089	54.358	-0.05576
47.445	-0.01103	32.4929	-0.28126	43.935	-0.06262	32.4687	-0.42185	32.5749	0.06952	47.891	-0.05092	54.476	-0.05586
47.57	-0.01104	32.5226	-0.28331	44.048	-0.0628	32.4984	-0.42415	32.6044	0.06694	48.024	-0.05109	54.595	-0.05599
47.57	-0.01105	32.5523	-0.28537	44.164	-0.06297	32.5282	-0.42644	32.634	0.06398	48.161	-0.05121	54.71	-0.0561
47.696	-0.01109	32.5821	-0.28743	44.283	-0.06309	32.5579	-0.42872	32.6636	0.06156	48.294	-0.05128	54.818	-0.05614
47.582	-0.01111	32.6118	-0.28948	44.389	-0.06325	32.5877	-0.431	32.6932	0.05879	48.424	-0.05141	54.924	-0.05625
47.527	-0.01115	32.6417	-0.29151	44.496	-0.06345	32.6175	-0.43327	32.7229	0.05571	48.546	-0.05152	55.045	-0.0563
47.522	-0.01117	32.6715	-0.29352	44.598	-0.06389	32.6473	-0.43553	32.7526	0.05301	48.666	-0.05157	55.163	-0.05651
47.539	-0.01117	32.7014	-0.29554	44.701	-0.06417	32.6771	-0.43779	32.7823	0.0502	48.789	-0.05164	55.285	-0.05666
47.571	-0.01121	32.7313	-0.29755	44.803	-0.06441	32.707	-0.44003	32.8121	0.04708	48.918	-0.05179	55.417	-0.0568
47.616	-0.01124	32.7612	-0.29955	44.901	-0.06465	32.7369	-0.44226	32.8419	0.04384	49.041	-0.05195	55.542	-0.05693
47.676	-0.01124	32.7911	-0.30154	45.006	-0.06484	32.7669	-0.44448	32.8717	0.04078	49.167	-0.05205	55.671	-0.05709
47.746	-0.01126	32.8211	-0.30354	45.115	-0.06507	32.7969	-0.44668	32.9016	0.03771	49.284	-0.05209	55.671	-0.05721
47.835	-0.01126	32.8511	-0.30552	45.232	-0.06527	32.8268	-0.44889	32.9314	0.03465	49.399	-0.05216	55.422	-0.05736
47.937	-0.01124	32.8811	-0.30748	45.353	-0.06559	32.8569	-0.45107	32.9614	0.03172	49.512	-0.05218	55.232	-0.05752
48.066	-0.01127	32.9111	-0.30944	45.474	-0.06586	32.8869	-0.45324	32.9913	0.02877	49.622	-0.05223	55.136	-0.0577
48.204	-0.01131	32.9412	-0.31139	45.603	-0.0661	32.9169	-0.4554	33.0212	0.02561	49.729	-0.0523	55.107	-0.05781
48.347	-0.01133	32.9713	-0.31333	45.726	-0.0663	32.947	-0.45756	33.0512	0.02292	49.837	-0.0523	55.105	-0.05791
48.49	-0.01132	33.0015	-0.31526	45.852	-0.06649	32.9772	-0.4597	33.0812	0.0205	49.951	-0.0524	55.132	-0.05799
48.629	-0.01132	33.0317	-0.31718	45.973	-0.06668	33.0073	-0.46184	33.1112	0.01767	50.061	-0.05246	55.167	-0.05808
48.774	-0.01132	33.0619	-0.31909	46.09	-0.06696	33.0375	-0.46398	33.1413	0.01488	50.176	-0.05258	55.22	-0.05813
48.912	-0.01131	33.0921	-0.321	46.211	-0.06723	33.0677	-0.46611	33.1714	0.0124	50.305	-0.05266	55.282	-0.05815
49.047	-0.01127	33.1224	-0.3229	46.326	-0.06746	33.0979	-0.46823	33.2015	0.00931	50.428	-0.05278	55.362	-0.05829
49.173	-0.01126	33.1527	-0.32479	46.44	-0.06772	33.1282	-0.47034	33.2316	0.0064	50.553	-0.05293	55.468	-0.05844
49.293	-0.01122	33.1831	-0.32668	46.44	-0.06788	33.1585	-0.47244	33.2618	0.00419	50.676	-0.05298	55.593	-0.0585
49.421	-0.01118	33.2134	-0.32856	46.553	-0.06807	33.1888	-0.47453	33.2919	0.00141	50.812	-0.05308	55.737	-0.05863
49.542	-0.01117	33.2438	-0.33043	46.659	-0.06826	33.2191	-0.47661	33.3221	-0.00114	50.944	-0.05321	55.891	-0.05871
49.656	-0.01115	33.2742	-0.33229	46.768	-0.06853	33.2495	-0.47868	33.3523	-0.00334	51.074	-0.05334	56.04	-0.05873
49.77	-0.01113	33.3046	-0.33415	46.98	-0.06885	33.2799	-0.48075	33.3826	-0.00614	51.197	-0.05348	56.186	-0.05881
49.886	-0.01116	33.335	-0.33599	47.09	-0.06896	33.3104	-0.48281	33.4129	-0.00848	51.321	-0.05361	56.321	-0.05884
50.005	-0.01115	33.3655	-0.33782	47.209	-0.06919	33.3408	-0.48486	33.4432	-0.01067	51.443	-0.05377	56.45	-0.05895
50.124	-0.01118	33.396	-0.33965	47.324	-0.06955	33.3713	-0.48689	33.4736	-0.01353	51.566	-0.05381	56.57	-0.05899
50.24	-0.01116	33.4265	-0.34149	47.447	-0.06987	33.4018	-0.48892	33.504	-0.01603	51.685	-0.0539	56.687	-0.059
50.364	-0.01116	33.4571	-0.34331	47.565	-0.07007	33.4324	-0.49094	33.5344	-0.01827	51.804	-0.05399	56.819	-0.05908
50.496	-0.01113	33.4876	-0.34512	47.565	-0.0703	33.4629	-0.49296	33.5648	-0.02094	51.92	-0.05405	56.946	-0.05913
50.645	-0.01112	33.5183	-0.34693	47.706	-0.0705	33.4935	-0.49497	33.5953	-0.02373	52.032	-0.05413	57.072	-0.05924
50.791	-0.01111	33.5489	-0.34871	47.839	-0.07073	33.5241	-0.49697	33.6258	-0.02662	52.137	-0.05424	57.194	-0.0593
50.935	-0.0111	33.5795	-0.3505	47.978	-0.071	33.5547	-0.49896	33.6563	-0.02951	52.246	-0.05427	57.312	-0.05934
51.068	-0.01108	33.6102	-0.35228	48.112	-0.07124	33.5854	-0.50094	33.6868	-0.03247	52.358	-0.05438	57.428	-0.05939
51.195	-0.01105	33.6409	-0.35407	48.248	-0.0714	33.6161	-0.50291	33.7174	-0.03536	52.464	-0.05441	57.554	-0.05949
51.318	-0.01105	33.6716	-0.35586	48.375	-0.07156	33.6468	-0.50489	33.748	-0.03818	52.578	-0.05448	57.675	-0.05958
51.441	-0.01105	33.7023	-0.35764	48.502	-0.07178	33.6775	-0.50686	33.7786	-0.04091	52.578	-0.05457	57.799	-0.05958
51.561	-0.01108	33.7331	-0.35941	48.629	-0.07197	33.7082	-0.50882	33.8092	-0.04344	52.696	-0.0546	57.914	-0.05956
51.68	-0.01108	33.7638	-0.36119	48.76	-0.07225	33.739	-0.51079	33.8399	-0.04591	52.82	-0.05477	58.048	-0.05959
51.794	-0.0111	33.7947	-0.36296	48.878	-0.07254	33.7698	-0.51274	33.8705	-0.04874	52.94	-0.05485	58.19	-0.05959
51.794	-0.01114	33.8255	-0.36471	49.006	-0.07282	33.8006	-0.51468	33.9012	-0.05136	53.052	-0.05492	58.331	-0.05959
51.915	-0.01117	33.8564	-0.36645	49.131	-0.07301	33.8314	-0.51661	33.932	-0.0536	53.177	-0.05505	58.471	-0.05955
52.033	-0.0112	33.8873	-0.36819	49.257	-0.07316	33.8623	-0.51854	33.9627	-0.05631	53.304	-0.05509	58.616	-0.05955
52.154	-0.0112	33.9182	-0.36992	49.385	-0.07335	33.8932	-0.52045	33.9935	-0.05902	53.432	-0.05517	58.748	-0.05962
52.276	-0.0112	33.9491	-0.37163	49.509	-0.0736	33.9242	-0.52236	34.0244	-0.06095	53.569	-0.05527	58.893	-0.05967
52.399	-0.01123	33.9801	-0.37335	49.625	-0.07384	33.9551	-0.52425	34.0552	-0.06337	53.711	-0.05531	59.036	-0.05969
52.521	-0.01127	34.0111	-0.37506	49.733	-0.07403	33.9861	-0.52615	34.0861	-0.06619	53.849	-0.05531	59.174	-0.05972
52.647	-0.01129	34.0421	-0.37676	49.839	-0.07425	34.0171	-0.52804	34.117	-0.06831	53.999	-0.05535	59.308	-0.05982
52.772	-0.01131	34.0731	-0.37845	49.947	-0.07446	34.0481	-0.52992	34.1479	-0.07071	54.143	-0.05542	59.308	-0.05979
52.897	-0.01134	34.1042	-0.38013	50.058	-0.07467	34.0791	-0.53179	34.1788	-0.07307	54.286	-0.05552	59.446	-0.05987
53.015	-0.01133	34.1352	-0.38181	50.183	-0.07484	34.1102	-0.53364	34.2098	-0.0748	54.42	-0.0556	59.582	-0.05988
53.142	-0.01138	34.1663	-0.38349	50.32	-0.07506	34.1413	-0.53549	34.2407	-0.07706	54.541	-0.05563	59.715	-0.0599
53.277	-0.0114	34.1975	-0.38515	50.452	-0.0752	34.1724	-0.53735	34.2717	-0.07944	54.658	-0.05566	59.845	-0.05994
53.408	-0.01143	34.2286	-0.3868	50.586	-0.07537	34.2035	-0.5392	34.3027	-0.08135	54.775	-0.05574	59.977	-0.06
53.545	-0.01147	34.2598	-0.38845	50.728	-0.0756	34.2347	-0.54104	34.3337	-0.08385	54.889	-0.05579	60.109	-0.06005
53.679	-0.01149	34.291	-0.39008	50.867	-0.0757	34.2659	-0.54287	34.3647	-0.08639	55.006	-0.05582	60.235	-0.06006
53.823	-0.01152	34.3222	-0.39171	51	-0.07602	34.297	-0.54469	34.3958	-0.08844	55.127	-0.05587	60.355	-0.06008
53.961	-0.01158	34.3535	-0.39334	51.124	-0.07626	34.3283	-0.5465	34.4269	-0.09083	55.257	-0.05597	60.474	-0.0601
54.095	-0.01158	34.3848	-0.39496	51.245	-0.07648	34.3595	-0.5483	34.4579	-0.0936	55.397	-0.05605	60.606	-0.06016
54.225	-0.01158	34.4161	-0.39657	51.363	-0.07677	34.3908	-0.55009	34.4891	-0.09643	55.541	-0.0561	60.736	-0.06023
54.355	-0.01165	34.4474	-0.39819	51.486	-0.07709	34.4221	-0.55188	34.5203	-0.09908	55.683	-0.05618	60.868	-0.0603
54.486	-0.01168	34.4787	-0.39979	51.608	-0.07725	34.4534	-0.55366	34.5514	-0.10162	55.825	-0.05626	60.996	-0.06034
54.623	-0.01172	34.5101	-0.40138	51.729	-0.07753	34.4847	-0.55543	34.5826	-0.10424	55.963	-0.05627	61.129	-0.06034
54.753	-0.01173	34.5415	-0.40297	51.853	-0.07783	34.5161	-0.55719	34.6139	-0.10679	56.099	-0.05633	61.267	-0.06038
54.878	-0.01176	34.5729	-0.40455	51.97	-0.07801	34.5475	-0.55893	34.6452	-0.10943	56.232	-0.05639	61.406	-0.06045
54.996	-0.01179	34.6043	-0.40613	52.089	-0.07831	34.5789	-0.56067	34.6764	-0.11184	56.359	-0.05644	61.552	-0.06052
55.125	-0.0118	34.6357	-0.40771	52.204	-0.07852	34.6103	-0.56241	34.7077	-0.11378	56.483	-0.05651	61.7	-0.06053
55.26	-0.01184	34.6671	-0.40928	52.321	-0.07874	34.6417	-0.56413	34.739	-0.11589	56.483	-0.05657	61.851	-0.06059
55.406	-0.01183	34.6986	-0.41084	52.438	-0.07891	34.6732	-0.56585	34.7704	-0.11843	56.606	-0.05665	62.002	-0.0606
55.552	-0.01186	34.7301	-0.41239	52.554	-0.07913	34.7046	-0.56756	34.8017	-0.12049	56.742	-0.05672	62.142	-0.06058
55.696	-0.01187	34.7616	-0.41393	52.554	-0.07928	34.7361	-0.56926	34.8331	-0.12269	56.872	-0.05678	62.291	-0.06062
55.696	-0.01189	34.7931	-0.41545	52.669	-0.07948	34.7676	-0.57096	34.8645	-0.12557	56.997	-0.05681	62.439	-0.06065
55.844	-0.01193	34.8246	-0.41697	52.79	-0.0797	34.7991	-0.57266	34.8959	-0.12757	57.118	-0.0568	62.58	-0.06067
55.993	-0.01196	34.8562	-0.41849	52.917	-0.07991	34.8306	-0.57435	34.9274	-0.12936	57.238	-0.0568	62.714	-0.06067
56.141	-0.01197	34.8877	-0.42	53.053	-0.08002	34.8621	-0.57604	34.9588	-0.13179	57.365	-0.05681	62.848	-0.06068
56.282	-0.01196	34.9193	-0.42151	53.184	-0.08018	34.8937	-0.57772	34.9903	-0.13348	57.485	-0.05684	62.981	-0.06066
56.412	-0.01197	34.9509	-0.42302	53.32	-0.08041	34.9253	-0.5794	35.0218	-0.13552	57.601	-0.05685	63.11	-0.06067
56.545	-0.01201	34.9826	-0.42452	53.446	-0.08059	34.9568	-0.58107	35.0534	-0.13783	57.721	-0.05683	63.243	-0.0607
56.68	-0.01204	35.0142	-0.42602	53.579	-0.08072	34.9884	-0.58271	35.0849	-0.13934	57.838	-0.05686	63.371	-0.06071
56.806	-0.01208	35.0459	-0.42751	53.714	-0.08094	35.02	-0.58435	35.1165	-0.14131	57.969	-0.05687	63.493	-0.06071
56.938	-0.01208	35.0775	-0.42899	53.851	-0.08101	35.0517	-0.58599	35.1481	-0.14374	58.107	-0.0569	63.629	-0.06073
57.056	-0.01209	35.1092	-0.43047	53.993	-0.08114	35.0834	-0.58761	35.1797	-0.14551	58.251	-0.05691	63.766	-0.06072
57.177	-0.01211	35.1409	-0.43193	54.137	-0.08121	35.1151	-0.58923	35.2113	-0.14761	58.399	-0.05694	63.897	-0.0607
57.305	-0.01214	35.1726	-0.43339	54.271	-0.08131	35.1468	-0.59086	35.2429	-0.15006	58.552	-0.05697	64.029	-0.06069
57.436	-0.01216	35.2044	-0.43484	54.404	-0.08138	35.1785	-0.59248	35.2745	-0.15246	58.7	-0.057	64.162	-0.06071
57.568	-0.0122	35.2362	-0.43628	54.538	-0.08148	35.2103	-0.59409	35.3062	-0.15492	58.844	-0.05704	64.297	-0.06069
57.696	-0.01224	35.268	-0.43773	54.662	-0.0816	35.2421	-0.59569	35.3379	-0.15742	58.994	-0.05705	64.429	-0.06071
57.826	-0.01226	35.2998	-0.43917	54.779	-0.08175	35.2738	-0.59728	35.3695	-0.15977	59.133	-0.05708	64.557	-0.0607
57.954	-0.01226	35.3316	-0.44061	54.894	-0.08186	35.3056	-0.59887	35.4013	-0.16202	59.265	-0.05712	64.689	-0.06067
58.083	-0.01229	35.3634	-0.44204	55.007	-0.08188	35.3374	-0.60046	35.433	-0.16434	59.404	-0.05716	64.689	-0.06062
58.218	-0.0123	35.3953	-0.44346	55.13	-0.08197	35.3692	-0.60204	35.4648	-0.16678	59.535	-0.05723	64.825	-0.06057
58.361	-0.01231	35.4272	-0.44488	55.266	-0.0821	35.4011	-0.60361	35.4965	-0.16892	59.66	-0.05725	64.971	-0.06051
58.506	-0.01234	35.4591	-0.4463	55.413	-0.08229	35.4329	-0.60517	35.5283	-0.17104	59.79	-0.05728	65.109	-0.06052
58.658	-0.01237	35.491	-0.4477	55.562	-0.08235	35.4648	-0.60672	35.5601	-0.17335	59.918	-0.05731	65.259	-0.0605
58.815	-0.01236	35.5229	-0.4491	55.715	-0.08247	35.4967	-0.60827	35.5919	-0.1752	60.049	-0.05732	65.407	-0.0605
58.968	-0.01239	35.5548	-0.45049	55.867	-0.08245	35.5286	-0.60981	35.6238	-0.17702	60.175	-0.05735	65.561	-0.06043
59.117	-0.01239	35.5868	-0.45188	56.01	-0.08246	35.5605	-0.61134	35.6556	-0.17932	60.311	-0.05736	65.714	-0.06042
59.271	-0.01238	35.6188	-0.45327	56.154	-0.08261	35.5924	-0.61287	35.6875	-0.18143	60.439	-0.05739	65.874	-0.06039
59.415	-0.01236	35.6508	-0.45465	56.283	-0.08269	35.6244	-0.6144	35.7194	-0.18312	60.568	-0.05738	66.031	-0.06039
59.558	-0.01233	35.6828	-0.45601	56.4	-0.08284	35.6564	-0.61591	35.7513	-0.18546	60.706	-0.05739	66.183	-0.06035
59.687	-0.01232	35.7148	-0.45736	56.518	-0.08299	35.6883	-0.61742	35.7832	-0.18725	60.839	-0.05743	66.328	-0.06034
59.815	-0.01231	35.7468	-0.4587	56.637	-0.08313	35.7204	-0.61892	35.8151	-0.18862	60.97	-0.05747	66.478	-0.06032
59.941	-0.01229	35.7789	-0.46004	56.771	-0.08324	35.7524	-0.62041	35.847	-0.19094	61.105	-0.05752	66.624	-0.06031
60.072	-0.01224	35.811	-0.46137	56.907	-0.08343	35.7844	-0.62189	35.879	-0.19279	61.246	-0.05756	66.768	-0.06028
60.209	-0.01218	35.8431	-0.46269	57.042	-0.08352	35.8164	-0.62337	35.9109	-0.1944	61.386	-0.05757	66.908	-0.06025
60.343	-0.0121	35.8752	-0.46401	57.173	-0.08378	35.8485	-0.62485	35.9429	-0.19636	61.534	-0.05762	67.035	-0.06021
60.476	-0.01204	35.9074	-0.46532	57.295	-0.08395	35.8805	-0.62632	35.9749	-0.19775	61.686	-0.0577	67.178	-0.06014
60.61	-0.01195	35.9395	-0.46664	57.417	-0.08406	35.9126	-0.62779	36.0069	-0.19937	61.841	-0.05771	67.317	-0.0601
60.744	-0.01194	35.9717	-0.46795	57.544	-0.08417	35.9447	-0.62924	36.039	-0.20161	61.994	-0.05772	67.456	-0.06007
60.872	-0.01191	36.0039	-0.46926	57.669	-0.08439	35.9768	-0.63068	36.071	-0.20346	61.994	-0.05778	67.595	-0.06001
60.995	-0.01185	36.0361	-0.47056	57.791	-0.08466	36.0089	-0.63213	36.1031	-0.2053	62.149	-0.05781	67.731	-0.05999
61.135	-0.01177	36.0683	-0.47185	57.914	-0.08487	36.0411	-0.63356	36.1352	-0.20754	62.292	-0.05776	67.877	-0.05993
61.277	-0.0117	36.1005	-0.47313	58.055	-0.085	36.0732	-0.63499	36.1673	-0.20982	62.436	-0.05775	68.018	-0.05987
61.277	-0.01165	36.1328	-0.47441	58.198	-0.08514	36.1054	-0.6364	36.1993	-0.21199	62.705	-0.05776	68.154	-0.05978
61.435	-0.01161	36.165	-0.4757	58.347	-0.08529	36.1376	-0.63781	36.2314	-0.21422	62.829	-0.05777	68.293	-0.05967
61.588	-0.01159	36.1973	-0.47698	58.496	-0.0855	36.1698	-0.63922	36.2636	-0.21647	62.96	-0.05781	68.43	-0.05959
61.746	-0.01153	36.2296	-0.47825	58.647	-0.08558	36.202	-0.64063	36.2957	-0.21859	63.089	-0.0578	68.568	-0.05948
61.909	-0.01147	36.2619	-0.47951	58.799	-0.08581	36.2343	-0.64204	36.3279	-0.22067	63.223	-0.05778	68.709	-0.05937
62.065	-0.01138	36.2942	-0.48076	58.95	-0.08604	36.2665	-0.64345	36.36	-0.2227	63.353	-0.05779	68.85	-0.05922
62.213	-0.01135	36.3265	-0.48202	59.099	-0.08626	36.2988	-0.64485	36.3921	-0.22462	63.353	-0.0578	68.994	-0.05915
62.358	-0.01125	36.3588	-0.48327	59.235	-0.08648	36.331	-0.64624	36.4243	-0.22658	63.491	-0.05782	69.13	-0.059
62.496	-0.01116	36.3912	-0.48452	59.364	-0.08668	36.3633	-0.64762	36.4565	-0.2287	63.63	-0.05783	69.281	-0.05886
62.626	-0.01106	36.4235	-0.48575	59.364	-0.08684	36.3956	-0.64898	36.4887	-0.23043	63.765	-0.05786	69.434	-0.05869
62.758	-0.01097	36.4559	-0.48698	59.506	-0.08701	36.428	-0.65034	36.5209	-0.23179	63.902	-0.0579	69.586	-0.05855
62.643	-0.0109	36.4883	-0.48821	59.64	-0.08716	36.4603	-0.6517	36.5531	-0.2338	64.041	-0.05792	69.724	-0.05839
62.584	-0.01088	36.5207	-0.48943	59.911	-0.08738	36.4926	-0.65304	36.5854	-0.2361	64.179	-0.05795	69.869	-0.0582
62.58	-0.01084	36.553	-0.49065	60.042	-0.08764	36.525	-0.65438	36.6175	-0.23753	64.316	-0.05794	70	-0.05807
62.603	-0.01081	36.5854	-0.49187	60.174	-0.08781	36.5574	-0.65571	36.6495	-0.23943	64.449	-0.05799	70.138	-0.0579
62.644	-0.01073	36.6177	-0.49308	60.305	-0.08789	36.5897	-0.65704	36.6816	-0.24157	64.584	-0.05801	70.271	-0.05774
62.698	-0.01071	36.6498	-0.49429	60.432	-0.08809	36.6219	-0.65836	36.7136	-0.24277	64.713	-0.05803	70.41	-0.05756
62.767	-0.01062	36.682	-0.4955	60.55	-0.08822	36.6541	-0.65968	36.7457	-0.24457	64.849	-0.05808	70.548	-0.05743
62.85	-0.01055	36.7142	-0.49669	60.671	-0.08837	36.6862	-0.661	36.7778	-0.2462	64.986	-0.05808	70.548	-0.05727
62.945	-0.01048	36.7464	-0.49787	60.671	-0.08851	36.7184	-0.66231	36.8099	-0.24729	65.123	-0.05811	70.698	-0.05715
63.056	-0.01042	36.7787	-0.49904	60.81	-0.08853	36.7506	-0.66362	36.842	-0.2492	65.272	-0.05813	70.847	-0.05703
63.189	-0.01034	36.8109	-0.50021	60.945	-0.08862	36.7828	-0.66492	36.8742	-0.25074	65.421	-0.05818	70.997	-0.05691
63.336	-0.0103	36.8431	-0.50137	61.081	-0.08878	36.815	-0.66621	36.9063	-0.25183	65.577	-0.05819	71.15	-0.05678
63.487	-0.01032	36.8754	-0.50252	61.216	-0.08893	36.8473	-0.6675	36.9384	-0.25376	65.738	-0.0582	71.308	-0.05664
63.639	-0.0103	36.9076	-0.50366	61.357	-0.08903	36.8795	-0.66878	36.9705	-0.25559	65.9	-0.05826	71.472	-0.05648
63.791	-0.0103	36.9399	-0.50479	61.5	-0.08914	36.9117	-0.67006	37.0027	-0.25701	66.059	-0.05829	71.638	-0.05633
63.935	-0.0103	36.9722	-0.50593	61.65	-0.08922	36.944	-0.67134	37.0348	-0.25892	66.207	-0.05829	71.802	-0.05615
64.082	-0.01024	37.0045	-0.50705	61.801	-0.08933	36.9762	-0.67261	37.067	-0.26111	66.356	-0.05829	71.962	-0.05597
64.226	-0.01019	37.0368	-0.50818	61.95	-0.08939	37.0085	-0.67386	37.0992	-0.26324	66.501	-0.05834	72.123	-0.05582
64.372	-0.01016	37.0691	-0.50932	62.107	-0.08947	37.0408	-0.6751	37.1313	-0.26528	66.649	-0.05834	72.289	-0.05561
64.513	-0.01015	37.1015	-0.51045	62.26	-0.08956	37.0731	-0.67635	37.1636	-0.26732	66.787	-0.05838	72.45	-0.05539
64.659	-0.01016	37.1338	-0.51158	62.409	-0.08968	37.1054	-0.67759	37.1958	-0.26926	66.928	-0.05837	72.596	-0.05518
64.801	-0.01012	37.1661	-0.5127	62.555	-0.08982	37.1378	-0.67883	37.228	-0.2712	67.069	-0.05838	72.737	-0.05492
64.945	-0.0101	37.1985	-0.51381	62.695	-0.08985	37.1701	-0.68006	37.2603	-0.27315	67.205	-0.05842	72.882	-0.05476
65.088	-0.01005	37.2309	-0.51492	62.842	-0.09002	37.2025	-0.68128	37.2925	-0.2749	67.338	-0.05845	73.023	-0.05458
65.234	-0.01005	37.2633	-0.51603	62.977	-0.09007	37.2348	-0.6825	37.3248	-0.27642	67.472	-0.05845	73.17	-0.05446
65.384	-0.01007	37.2957	-0.51713	63.109	-0.09013	37.2672	-0.68371	37.3571	-0.27823	67.611	-0.05844	73.316	-0.0543
65.548	-0.01002	37.3281	-0.51823	63.233	-0.09024	37.2996	-0.68492	37.3894	-0.28004	67.753	-0.05846	73.468	-0.05403
65.704	-0.00995	37.3606	-0.51932	63.358	-0.09032	37.332	-0.68613	37.4216	-0.28136	67.899	-0.05846	73.618	-0.05383
65.866	-0.00994	37.393	-0.52039	63.485	-0.09044	37.3644	-0.68734	37.4539	-0.28298	68.041	-0.05846	73.77	-0.0537
66.024	-0.00989	37.4255	-0.52146	63.616	-0.09054	37.3968	-0.68854	37.4863	-0.28521	68.182	-0.05847	73.92	-0.05359
66.024	-0.00988	37.4579	-0.52252	63.751	-0.09058	37.4293	-0.68974	37.5186	-0.28668	68.321	-0.05846	74.071	-0.05332
66.184	-0.00982	37.4904	-0.52357	63.885	-0.09069	37.4617	-0.69094	37.5509	-0.28799	68.461	-0.05847	74.224	-0.05316
66.343	-0.00977	37.5229	-0.52463	64.021	-0.09091	37.4942	-0.69212	37.5833	-0.28989	68.598	-0.05845	74.374	-0.05301
66.5	-0.00967	37.5554	-0.52569	64.156	-0.09098	37.5267	-0.6933	37.6156	-0.29101	68.736	-0.05848	74.518	-0.05289
66.649	-0.00957	37.588	-0.52675	64.289	-0.09109	37.5592	-0.69447	37.648	-0.2924	68.874	-0.05845	74.659	-0.05265
66.795	-0.00947	37.6205	-0.52779	64.422	-0.09118	37.5916	-0.69562	37.6804	-0.29394	69.009	-0.05846	74.798	-0.05238
66.938	-0.0094	37.653	-0.52883	64.552	-0.09129	37.6242	-0.69677	37.7128	-0.29486	69.009	-0.05846	74.939	-0.05213
67.076	-0.00934	37.6856	-0.52986	64.681	-0.09134	37.6567	-0.69792	37.7452	-0.29643	69.156	-0.05846	75.081	-0.05186
67.212	-0.00931	37.7181	-0.53089	64.815	-0.09135	37.6892	-0.69907	37.7776	-0.2981	69.316	-0.05845	75.232	-0.05157
67.351	-0.00928	37.7507	-0.53192	64.957	-0.09139	37.7218	-0.70021	37.81	-0.29897	69.465	-0.05844	75.395	-0.05137
67.485	-0.00922	37.7833	-0.53294	65.1	-0.09138	37.7543	-0.70134	37.8425	-0.30048	69.617	-0.05841	75.549	-0.05115
67.631	-0.0092	37.8159	-0.53395	65.251	-0.09141	37.7869	-0.70247	37.8749	-0.30237	69.766	-0.05837	75.705	-0.05096
67.782	-0.00923	37.8485	-0.53496	65.404	-0.0915	37.8195	-0.7036	37.9074	-0.3039	69.914	-0.05837	75.858	-0.05078
67.928	-0.00922	37.8811	-0.53596	65.562	-0.09149	37.8521	-0.70473	37.9399	-0.30563	70.057	-0.05834	76.004	-0.05063
68.075	-0.00923	37.9137	-0.53696	65.717	-0.0915	37.8846	-0.70585	37.9724	-0.30752	70.331	-0.05834	76.149	-0.0504
68.22	-0.00926	37.9463	-0.53795	65.876	-0.09149	37.9172	-0.70695	38.0049	-0.3095	70.469	-0.05835	76.295	-0.05019
68.367	-0.00927	37.979	-0.53894	66.035	-0.09154	37.9498	-0.70805	38.0374	-0.31135	70.469	-0.05834	76.446	-0.04998
68.509	-0.00927	38.0116	-0.53993	66.186	-0.09157	37.9825	-0.70916	38.0699	-0.31314	70.611	-0.05832	76.596	-0.04973
68.648	-0.00926	38.0443	-0.54092	66.332	-0.09166	38.0151	-0.71027	38.1024	-0.31482	70.764	-0.05829	76.74	-0.04966
68.787	-0.00925	38.0769	-0.54191	66.477	-0.09161	38.0477	-0.71138	38.135	-0.31636	70.912	-0.05828	76.904	-0.04959
68.93	-0.00927	38.1096	-0.54288	66.632	-0.09162	38.0804	-0.71247	38.1675	-0.31806	71.062	-0.05829	77.063	-0.0495
69.08	-0.00926	38.1423	-0.54386	66.785	-0.09161	38.113	-0.71356	38.2001	-0.31984	71.214	-0.05828	77.222	-0.04942
69.237	-0.00924	38.175	-0.54483	66.929	-0.09164	38.1457	-0.71463	38.2326	-0.32104	71.375	-0.05827	77.375	-0.04935
69.383	-0.00922	38.2076	-0.54578	67.065	-0.09161	38.1783	-0.71569	38.2652	-0.32228	71.525	-0.05824	77.525	-0.04919
69.531	-0.0092	38.2403	-0.54674	67.201	-0.09157	38.211	-0.71675	38.2978	-0.32398	71.68	-0.05822	77.667	-0.04906
69.673	-0.00917	38.273	-0.54768	67.332	-0.09155	38.2437	-0.71781	38.3304	-0.32545	71.834	-0.05822	77.817	-0.04892
69.812	-0.00918	38.3057	-0.54863	67.463	-0.09159	38.2764	-0.71887	38.3631	-0.32674	71.991	-0.05824	77.961	-0.0487
69.95	-0.00919	38.3385	-0.54957	67.597	-0.09159	38.3092	-0.71992	38.3957	-0.32873	72.144	-0.05824	78.106	-0.04858
70.086	-0.00921	38.3712	-0.5505	67.732	-0.09158	38.3419	-0.72095	38.4283	-0.33009	72.307	-0.05824	78.106	-0.04846
70.228	-0.00922	38.4039	-0.55143	67.732	-0.09156	38.3746	-0.72199	38.461	-0.33095	72.46	-0.05822	78.255	-0.04838
70.373	-0.00918	38.4367	-0.55235	67.869	-0.09155	38.4074	-0.72303	38.4937	-0.33277	72.61	-0.0582	78.412	-0.04833
70.373	-0.0092	38.4695	-0.55328	68.012	-0.09156	38.4401	-0.72407	38.5263	-0.33384	72.758	-0.05817	78.569	-0.04822
70.52	-0.0092	38.5022	-0.5542	68.156	-0.09158	38.4729	-0.72511	38.559	-0.33467	72.908	-0.05817	78.726	-0.04802
70.677	-0.00917	38.535	-0.55511	68.299	-0.09153	38.5056	-0.72614	38.5917	-0.33614	73.053	-0.05816	78.879	-0.04781
70.835	-0.00916	38.5677	-0.55601	68.439	-0.09154	38.5384	-0.72716	38.6245	-0.3371	73.201	-0.05816	79.034	-0.04762
70.986	-0.00915	38.6005	-0.55691	68.718	-0.09152	38.5712	-0.72818	38.6572	-0.33816	73.344	-0.05815	79.184	-0.04748
71.132	-0.00914	38.6333	-0.5578	68.855	-0.09154	38.604	-0.7292	38.6899	-0.33976	73.489	-0.05818	79.333	-0.04738
71.291	-0.00915	38.6661	-0.55869	68.999	-0.09156	38.6368	-0.73021	38.7227	-0.34082	73.63	-0.05817	79.473	-0.04723
71.449	-0.00914	38.6989	-0.55956	69.137	-0.09154	38.6695	-0.73121	38.7554	-0.342	73.779	-0.05816	79.623	-0.04708
71.619	-0.00911	38.7317	-0.56044	69.137	-0.09151	38.7024	-0.73221	38.7882	-0.3436	73.928	-0.05815	79.774	-0.04698
71.785	-0.0091	38.7645	-0.56132	69.278	-0.09146	38.7352	-0.7332	38.821	-0.34512	74.087	-0.05814	79.939	-0.04684
71.946	-0.0091	38.7973	-0.5622	69.418	-0.09146	38.768	-0.7342	38.8537	-0.34675	74.24	-0.05812	80.105	-0.04672
72.107	-0.00912	38.8301	-0.56308	69.558	-0.09141	38.8009	-0.73519	38.8865	-0.34848	74.393	-0.05813	80.268	-0.04659
72.284	-0.00912	38.8629	-0.56395	69.701	-0.09137	38.8337	-0.73616	38.9194	-0.35015	74.546	-0.05812	80.427	-0.04647
72.455	-0.00911	38.8958	-0.5648	69.841	-0.09133	38.8666	-0.73712	38.9522	-0.3517	74.702	-0.05811	80.578	-0.04638
72.614	-0.00915	38.9287	-0.56565	69.981	-0.09128	38.8994	-0.73808	38.985	-0.35337	74.846	-0.05809	80.73	-0.04623
72.766	-0.00916	38.9616	-0.5665	70.124	-0.09118	38.9323	-0.73904	39.0178	-0.35511	74.985	-0.05806	80.882	-0.04615
72.912	-0.00915	38.9944	-0.56735	70.268	-0.09111	38.9652	-0.74001	39.0506	-0.35665	75.125	-0.05804	81.038	-0.04595
73.061	-0.00917	39.0273	-0.5682	70.407	-0.09103	38.9981	-0.74097	39.0835	-0.35808	75.279	-0.05801	81.178	-0.04584
73.203	-0.00921	39.0602	-0.56904	70.543	-0.09094	39.031	-0.74191	39.1163	-0.35973	75.432	-0.058	81.326	-0.04572
73.352	-0.0092	39.0932	-0.56989	70.683	-0.09083	39.0639	-0.74285	39.1492	-0.36081	75.587	-0.05799	81.492	-0.04559
73.487	-0.00925	39.1261	-0.57073	70.837	-0.09075	39.0968	-0.74378	39.182	-0.3616	75.733	-0.058	81.652	-0.04539
73.626	-0.00927	39.159	-0.57156	70.977	-0.09062	39.1297	-0.74471	39.2149	-0.36319	75.883	-0.058	81.815	-0.04525
73.78	-0.00928	39.1919	-0.5724	71.127	-0.09049	39.1626	-0.74564	39.2478	-0.36479	75.883	-0.05799	81.976	-0.0452
73.936	-0.00931	39.2248	-0.57323	71.278	-0.09039	39.1955	-0.74657	39.2807	-0.36564	76.18	-0.05796	82.133	-0.04499
74.087	-0.00939	39.2577	-0.57406	71.433	-0.09029	39.2284	-0.74749	39.3135	-0.36723	76.323	-0.05795	82.286	-0.04478
74.236	-0.00944	39.2907	-0.57488	71.595	-0.09019	39.2613	-0.7484	39.3464	-0.36886	76.463	-0.05795	82.446	-0.04461
74.385	-0.00951	39.3236	-0.57569	71.756	-0.09009	39.2943	-0.74931	39.3793	-0.36953	76.603	-0.05794	82.598	-0.04438
74.54	-0.0096	39.3565	-0.5765	71.918	-0.08992	39.3272	-0.75023	39.4122	-0.37076	76.603	-0.05793	82.749	-0.04428
74.682	-0.00969	39.3895	-0.57732	72.079	-0.08975	39.3601	-0.75113	39.4451	-0.37177	76.752	-0.05792	82.9	-0.0441
74.84	-0.00977	39.4225	-0.57813	72.236	-0.08957	39.3931	-0.75204	39.478	-0.37226	76.911	-0.0579	83.061	-0.04392
74.989	-0.00983	39.4554	-0.57893	72.394	-0.08943	39.426	-0.75293	39.5109	-0.37352	77.06	-0.05788	83.214	-0.04365
75.138	-0.00993	39.4884	-0.57972	72.544	-0.08923	39.459	-0.75382	39.5438	-0.37461	77.215	-0.05786	83.372	-0.04347
75.29	-0.00999	39.5214	-0.5805	72.692	-0.08905	39.492	-0.7547	39.5767	-0.37527	77.37	-0.05786	83.525	-0.04332
75.444	-0.01003	39.5543	-0.58128	72.842	-0.08889	39.5249	-0.75559	39.6096	-0.3767	77.521	-0.05783	83.678	-0.04314
75.591	-0.0101	39.5874	-0.58205	72.991	-0.0887	39.5579	-0.75647	39.6425	-0.37767	77.674	-0.05781	83.833	-0.043
75.739	-0.01013	39.6203	-0.58282	73.134	-0.08853	39.5909	-0.75734	39.6754	-0.37845	77.82	-0.05776	83.983	-0.04282
75.88	-0.01019	39.6534	-0.58359	73.281	-0.08846	39.6238	-0.75821	39.7084	-0.3799	77.972	-0.05774	84.14	-0.04264
76.025	-0.01027	39.6864	-0.58435	73.422	-0.0883	39.6568	-0.75907	39.7413	-0.38151	78.117	-0.05773	84.293	-0.04255
76.166	-0.01032	39.7194	-0.58512	73.565	-0.08814	39.6898	-0.75994	39.7742	-0.38304	78.278	-0.05771	84.438	-0.04238
76.316	-0.01037	39.7524	-0.58589	73.708	-0.08779	39.7228	-0.7608	39.8071	-0.38462	78.426	-0.05769	84.438	-0.04226
76.459	-0.01043	39.7854	-0.58665	73.867	-0.08758	39.7558	-0.76166	39.8401	-0.38629	78.583	-0.05764	84.587	-0.04213
76.606	-0.01051	39.8184	-0.58741	74.026	-0.08739	39.7888	-0.76251	39.873	-0.38777	78.733	-0.0576	84.738	-0.04208
76.606	-0.0106	39.8514	-0.58817	74.181	-0.08712	39.8218	-0.76334	39.9059	-0.38905	78.891	-0.05753	84.884	-0.04188
76.768	-0.0107	39.8844	-0.58892	74.33	-0.08688	39.8548	-0.76416	39.9389	-0.39052	79.052	-0.05748	85.027	-0.04166
76.922	-0.01078	39.9174	-0.58967	74.466	-0.08661	39.8879	-0.76498	39.9718	-0.39195	79.207	-0.0574	85.299	-0.04149
77.081	-0.01087	39.9504	-0.59041	74.612	-0.08631	39.9209	-0.7658	40.0048	-0.39318	79.363	-0.05738	85.442	-0.04128
77.237	-0.01099	39.9835	-0.59114	74.756	-0.08611	39.9539	-0.76664	40.0378	-0.39457	79.513	-0.05734	85.588	-0.0411
77.389	-0.01113	40.0165	-0.59181	74.898	-0.08593	39.987	-0.76745	40.0708	-0.39579	79.658	-0.05735	85.735	-0.04092
77.546	-0.01128	40.0495	-0.59247	75.04	-0.08574	40.0201	-0.76825	40.1038	-0.39652	79.812	-0.05735	85.883	-0.04072
77.695	-0.01139	40.0826	-0.59313	75.183	-0.08544	40.0532	-0.76906	40.1368	-0.3975	79.963	-0.05731	85.883	-0.04052
77.848	-0.01156	40.1156	-0.59383	75.33	-0.0851	40.0862	-0.76986	40.1698	-0.39895	80.113	-0.05732	85.825	-0.04036
78.004	-0.01177	40.1487	-0.59456	75.474	-0.08483	40.1193	-0.77068	40.2028	-0.39997	80.263	-0.0573	85.818	-0.0402
78.163	-0.01191	40.1818	-0.5953	75.617	-0.08455	40.1524	-0.77152	40.2359	-0.40099	80.415	-0.05729	85.843	-0.04008
78.323	-0.0121	40.2148	-0.59603	75.762	-0.08424	40.1855	-0.77234	40.2689	-0.40249	80.568	-0.05724	85.889	-0.03995
78.482	-0.01234	40.2479	-0.59678	75.901	-0.08401	40.2186	-0.77314	40.3019	-0.40295	80.724	-0.0572	85.95	-0.03986
78.635	-0.01253	40.281	-0.59751	76.05	-0.08367	40.2516	-0.77394	40.335	-0.40369	80.875	-0.05715	86.032	-0.03975
78.785	-0.01272	40.3141	-0.59821	76.194	-0.08327	40.2847	-0.77474	40.368	-0.40509	81.023	-0.05709	86.132	-0.03962
78.939	-0.01288	40.3472	-0.59891	76.342	-0.0828	40.3178	-0.77554	40.4011	-0.40573	81.165	-0.057	86.248	-0.03946
79.086	-0.01306	40.3803	-0.5996	76.489	-0.08237	40.351	-0.77633	40.4341	-0.40664	81.326	-0.05694	86.388	-0.03931
79.236	-0.01318	40.4134	-0.60028	76.636	-0.08195	40.3841	-0.77711	40.4672	-0.40766	81.487	-0.05689	86.537	-0.03919
79.388	-0.0133	40.4465	-0.60096	76.793	-0.08158	40.4172	-0.77788	40.5003	-0.40814	81.651	-0.05683	86.715	-0.03906
79.539	-0.01347	40.4796	-0.60163	76.948	-0.08122	40.4504	-0.77865	40.5334	-0.40915	81.805	-0.05677	86.898	-0.03892
79.685	-0.01358	40.5127	-0.60229	77.104	-0.08106	40.4836	-0.77942	40.5665	-0.41031	81.96	-0.05671	87.084	-0.03879
79.848	-0.01373	40.5459	-0.60296	77.256	-0.08078	40.5167	-0.78018	40.5995	-0.41093	82.115	-0.05666	87.263	-0.03876
80	-0.01389	40.579	-0.60362	77.408	-0.08042	40.5498	-0.78092	40.6325	-0.41195	82.275	-0.05662	87.432	-0.03861
80.152	-0.01404	40.612	-0.60427	77.549	-0.07979	40.583	-0.78166	40.6655	-0.41338	82.425	-0.05656	87.597	-0.03852
80.302	-0.01432	40.6451	-0.60492	77.693	-0.07941	40.6161	-0.78239	40.6985	-0.41482	82.581	-0.0565	87.756	-0.03841
80.457	-0.0146	40.6781	-0.60557	77.839	-0.07907	40.6491	-0.78313	40.7315	-0.41636	82.733	-0.05642	87.916	-0.03822
80.603	-0.01479	40.7112	-0.60622	77.987	-0.07873	40.6822	-0.78387	40.7644	-0.41781	82.733	-0.05634	88.067	-0.03807
80.754	-0.01501	40.7442	-0.60689	78.128	-0.07836	40.7153	-0.78461	40.7974	-0.41923	82.884	-0.05625	88.23	-0.03798
80.911	-0.01518	40.7773	-0.60756	78.128	-0.07801	40.7483	-0.78534	40.8304	-0.4205	83.035	-0.05617	88.406	-0.03782
81.067	-0.01532	40.8104	-0.60821	78.288	-0.07773	40.7814	-0.78605	40.8634	-0.42173	83.182	-0.0561	88.583	-0.03769
81.223	-0.01554	40.8434	-0.60884	78.444	-0.07748	40.8145	-0.78676	40.8964	-0.42291	83.335	-0.05599	88.75	-0.03756
81.386	-0.01567	40.8765	-0.60944	78.598	-0.07724	40.8476	-0.78748	40.9294	-0.4238	83.488	-0.0559	88.917	-0.0374
81.55	-0.01585	40.9096	-0.61003	78.749	-0.07703	40.8806	-0.78819	40.9624	-0.4249	83.648	-0.05579	89.077	-0.03731
81.707	-0.01598	40.9427	-0.61063	78.899	-0.07672	40.9137	-0.7889	40.9954	-0.42615	83.802	-0.05571	89.237	-0.03728
81.859	-0.01607	40.9759	-0.61122	79.046	-0.07648	40.9468	-0.7896	41.0285	-0.42694	83.962	-0.05566	89.402	-0.03728
82.012	-0.01621	41.009	-0.61182	79.19	-0.0762	40.9799	-0.7903	41.0615	-0.4277	84.119	-0.05556	89.562	-0.03717
82.164	-0.0164	41.0421	-0.61245	79.339	-0.07587	41.013	-0.79102	41.0945	-0.42885	84.263	-0.05546	89.716	-0.03713
82.327	-0.01652	41.0752	-0.6131	79.48	-0.07552	41.0461	-0.79173	41.1276	-0.42967	84.411	-0.05541	89.873	-0.03715
82.484	-0.0166	41.1084	-0.61374	79.632	-0.07515	41.0792	-0.79244	41.1606	-0.43015	84.56	-0.05535	90.033	-0.03709
82.637	-0.01674	41.1416	-0.61438	79.792	-0.07477	41.1124	-0.79315	41.1937	-0.43145	84.706	-0.05522	90.206	-0.03702
82.789	-0.01684	41.1747	-0.61503	79.956	-0.07434	41.1455	-0.79385	41.2268	-0.43234	84.846	-0.05508	90.384	-0.03689
82.789	-0.01684	41.2079	-0.61567	80.115	-0.07404	41.1786	-0.79455	41.2598	-0.43295	84.985	-0.05496	90.548	-0.03676
82.946	-0.01692	41.2411	-0.6163	80.279	-0.0738	41.2117	-0.79525	41.2929	-0.43413	85.121	-0.05491	90.716	-0.0366
83.106	-0.01692	41.2743	-0.6169	80.436	-0.07352	41.2448	-0.79594	41.326	-0.43465	85.253	-0.05478	90.874	-0.03649
83.263	-0.0169	41.3075	-0.6175	80.592	-0.07312	41.278	-0.79665	41.3591	-0.43515	85.389	-0.05459	91.031	-0.03633
83.421	-0.01688	41.3407	-0.61809	80.742	-0.07281	41.3111	-0.79735	41.3922	-0.43611	85.527	-0.05448	91.19	-0.03618
83.576	-0.01683	41.3739	-0.61867	80.892	-0.07253	41.3442	-0.79804	41.4253	-0.43647	85.68	-0.05437	91.343	-0.03607
83.736	-0.01676	41.4071	-0.61924	81.036	-0.07213	41.3774	-0.79874	41.4584	-0.43707	85.836	-0.05428	91.492	-0.03583
83.885	-0.01672	41.4404	-0.61982	81.178	-0.07184	41.4105	-0.79943	41.4916	-0.43835	86.007	-0.05415	91.492	-0.03566
84.045	-0.01667	41.4736	-0.62039	81.335	-0.07156	41.4436	-0.80012	41.5247	-0.43915	86.181	-0.0541	91.641	-0.0355
84.197	-0.01664	41.5068	-0.62097	81.495	-0.07134	41.4768	-0.80079	41.5579	-0.43983	86.342	-0.05396	91.791	-0.03531
84.343	-0.01652	41.54	-0.62153	81.656	-0.0711	41.51	-0.80146	41.591	-0.44101	86.503	-0.05384	91.932	-0.03508
84.487	-0.01637	41.5733	-0.62211	81.814	-0.07077	41.5431	-0.80212	41.6242	-0.44235	86.657	-0.05381	92.085	-0.03484
84.631	-0.01621	41.6065	-0.62268	81.97	-0.07043	41.5763	-0.80278	41.6573	-0.44363	86.822	-0.05371	92.23	-0.03464
84.777	-0.01604	41.6398	-0.62324	82.124	-0.07006	41.6095	-0.80343	41.6905	-0.44491	86.971	-0.05359	92.383	-0.03454
84.918	-0.01586	41.673	-0.62382	82.264	-0.06963	41.6427	-0.80407	41.7236	-0.44611	87.123	-0.05352	92.538	-0.03437
85.06	-0.01566	41.7063	-0.62437	82.405	-0.0694	41.6758	-0.8047	41.7568	-0.44715	87.272	-0.05344	92.696	-0.03429
85.198	-0.01554	41.7395	-0.6249	82.55	-0.06915	41.709	-0.80533	41.79	-0.44833	87.425	-0.05333	92.856	-0.0343
85.338	-0.01538	41.7728	-0.62543	82.696	-0.06888	41.7422	-0.80595	41.8232	-0.44962	87.584	-0.05323	93.018	-0.03403
85.48	-0.01522	41.806	-0.62597	82.848	-0.06872	41.7754	-0.80656	41.8563	-0.45049	87.748	-0.05314	93.183	-0.03391
85.631	-0.01509	41.8393	-0.62649	83.005	-0.06848	41.8086	-0.80715	41.8895	-0.45127	87.912	-0.05303	93.353	-0.03374
85.784	-0.01494	41.8725	-0.627	83.168	-0.06827	41.8418	-0.80777	41.9227	-0.45256	88.072	-0.05295	93.525	-0.03367
85.92	-0.01476	41.9058	-0.62751	83.331	-0.06808	41.8749	-0.80839	41.9559	-0.45332	88.233	-0.0529	93.702	-0.03356
85.862	-0.01459	41.939	-0.62801	83.491	-0.06792	41.9081	-0.80901	41.9891	-0.45345	88.395	-0.0528	93.881	-0.03345
85.852	-0.01437	41.9722	-0.62853	83.649	-0.06781	41.9413	-0.80963	42.0223	-0.45442	88.55	-0.0527	94.054	-0.03325
85.876	-0.01416	42.0055	-0.62906	83.809	-0.06767	41.9745	-0.81024	42.0555	-0.45562	88.715	-0.05255	94.226	-0.03308
85.924	-0.01393	42.0387	-0.62961	83.957	-0.0674	42.0077	-0.81086	42.0888	-0.45602	88.877	-0.05243	94.405	-0.03287
85.992	-0.01371	42.072	-0.63016	84.096	-0.06719	42.0409	-0.81147	42.122	-0.45704	88.877	-0.05242	94.574	-0.03266
86.073	-0.01351	42.1052	-0.6307	84.237	-0.06693	42.0742	-0.81208	42.1552	-0.45824	89.2	-0.05244	94.738	-0.03256
86.175	-0.01332	42.1385	-0.63123	84.372	-0.06664	42.1074	-0.81269	42.1884	-0.45842	89.361	-0.05235	94.895	-0.03249
86.296	-0.01319	42.1717	-0.63175	84.521	-0.06646	42.1406	-0.8133	42.2217	-0.45918	89.514	-0.05228	95.071	-0.0324
86.434	-0.01309	42.205	-0.63227	84.665	-0.06627	42.1739	-0.81391	42.2549	-0.45978	89.665	-0.05221	95.246	-0.03226
86.434	-0.01298	42.2382	-0.63279	84.808	-0.06609	42.2071	-0.81452	42.2882	-0.45991	89.819	-0.05216	95.411	-0.03215
86.59	-0.01278	42.2715	-0.6333	84.948	-0.06583	42.2404	-0.81512	42.3214	-0.46082	89.971	-0.05207	95.569	-0.03196
86.764	-0.01261	42.3048	-0.63381	85.084	-0.06557	42.2736	-0.81572	42.3546	-0.46133	90.132	-0.05196	95.72	-0.03172
86.946	-0.01246	42.338	-0.63432	85.216	-0.06528	42.3069	-0.81631	42.3878	-0.46158	90.287	-0.05185	95.869	-0.0316
87.138	-0.01241	42.3713	-0.63481	85.355	-0.06501	42.3402	-0.8169	42.4211	-0.46272	90.442	-0.05182	96.01	-0.03143
87.317	-0.01233	42.4046	-0.6353	85.5	-0.06473	42.3734	-0.81748	42.4543	-0.46357	90.442	-0.05174	96.153	-0.03127
87.673	-0.01217	42.4379	-0.63578	85.644	-0.06442	42.4067	-0.81806	42.4876	-0.46373	90.605	-0.05168	96.292	-0.03109
87.842	-0.01211	42.4712	-0.63626	85.792	-0.06408	42.44	-0.81864	42.5208	-0.46448	90.782	-0.05162	96.437	-0.03093
88.01	-0.01203	42.5044	-0.63674	85.949	-0.06383	42.4733	-0.81921	42.5541	-0.46563	90.952	-0.05148	96.609	-0.03083
88.164	-0.01192	42.5377	-0.63724	86.105	-0.06366	42.5065	-0.81979	42.5874	-0.46688	91.117	-0.05135	96.782	-0.0306
88.164	-0.0118	42.571	-0.63771	86.267	-0.06329	42.5398	-0.82036	42.6206	-0.46819	91.274	-0.05125	96.964	-0.03032
88.316	-0.01165	42.6044	-0.63818	86.435	-0.06297	42.5731	-0.82093	42.6539	-0.46942	91.425	-0.05117	97.143	-0.03016
88.483	-0.01147	42.6377	-0.63865	86.604	-0.06259	42.6063	-0.82149	42.6871	-0.47049	91.571	-0.05107	97.313	-0.03011
88.649	-0.01134	42.671	-0.63913	86.767	-0.06239	42.6396	-0.82206	42.7204	-0.47153	91.716	-0.05092	97.478	-0.03011
88.822	-0.01117	42.7043	-0.6396	86.924	-0.06214	42.6729	-0.82261	42.7536	-0.47252	91.856	-0.05082	97.647	-0.03013
88.983	-0.01103	42.7376	-0.64007	87.078	-0.06191	42.7062	-0.82316	42.7869	-0.47352	91.993	-0.0508	97.81	-0.03009
89.145	-0.01087	42.7709	-0.64053	87.232	-0.06174	42.7396	-0.82371	42.8201	-0.47427	92.124	-0.05074	97.965	-0.03
89.303	-0.01058	42.8043	-0.64099	87.232	-0.0614	42.7729	-0.82425	42.8534	-0.47518	92.272	-0.05068	98.122	-0.02998
89.455	-0.01041	42.8376	-0.64145	87.383	-0.06119	42.8062	-0.8248	42.8867	-0.4759	92.428	-0.05067	98.122	-0.02991
89.614	-0.01026	42.8709	-0.64191	87.541	-0.06092	42.8395	-0.82534	42.92	-0.47626	92.585	-0.05062	98.294	-0.02995
89.774	-0.01007	42.9042	-0.64237	87.705	-0.06062	42.8728	-0.82587	42.9533	-0.47699	92.744	-0.05052	98.463	-0.02995
89.925	-0.00985	42.9376	-0.64283	87.865	-0.06035	42.9061	-0.82641	42.9866	-0.4781	92.9	-0.05046	98.624	-0.02994
90.096	-0.00968	42.9709	-0.6433	88.026	-0.0601	42.9394	-0.82694	43.0199	-0.47855	93.062	-0.05038	98.783	-0.02991
90.26	-0.00945	43.0042	-0.64376	88.182	-0.05993	42.9727	-0.82747	43.0532	-0.47921	93.225	-0.05031	98.937	-0.02988
90.424	-0.00922	43.0375	-0.64422	88.339	-0.05977	43.006	-0.82799	43.0865	-0.48045	93.391	-0.05022	99.09	-0.02981
90.591	-0.00902	43.0709	-0.64467	88.488	-0.05944	43.0393	-0.82852	43.1198	-0.48065	93.554	-0.05012	99.239	-0.02984
90.762	-0.00884	43.1042	-0.64512	88.645	-0.05927	43.0727	-0.82904	43.1531	-0.48115	93.714	-0.04998	99.392	-0.02984
90.936	-0.00863	43.1375	-0.64557	88.789	-0.05898	43.106	-0.82955	43.1865	-0.48185	93.885	-0.04987	99.545	-0.02987
91.106	-0.00856	43.1709	-0.64601	88.938	-0.05849	43.1393	-0.83007	43.2198	-0.48173	94.053	-0.04979	99.703	-0.02991
91.267	-0.00838	43.2042	-0.64646	89.105	-0.05833	43.1726	-0.83059	43.2531	-0.48231	94.223	-0.04964	99.874	-0.02992
91.42	-0.00816	43.2376	-0.64689	89.275	-0.05811	43.206	-0.83111	43.2865	-0.48302	94.392	-0.04959	100.054	-0.02995
91.566	-0.008	43.2709	-0.64733	89.437	-0.05801	43.2393	-0.83162	43.3198	-0.48293	94.553	-0.04952	100.233	-0.02994
91.719	-0.00794	43.3043	-0.64776	89.602	-0.05783	43.2726	-0.83213	43.3531	-0.48368	94.719	-0.04941	100.411	-0.0299
91.871	-0.0078	43.3377	-0.64819	89.761	-0.05773	43.3059	-0.83264	43.3865	-0.48458	94.88	-0.04933	100.584	-0.02988
92.018	-0.00771	43.371	-0.64863	89.918	-0.05759	43.3393	-0.83314	43.4198	-0.48469	95.036	-0.04925	100.754	-0.02988
92.163	-0.00756	43.4044	-0.64905	90.078	-0.05744	43.3726	-0.83365	43.4531	-0.48528	95.194	-0.04914	100.924	-0.02991
92.32	-0.00748	43.4378	-0.64947	90.23	-0.05733	43.406	-0.83415	43.4864	-0.48617	95.348	-0.04904	101.097	-0.02991
92.473	-0.00731	43.4711	-0.64989	90.383	-0.05726	43.4394	-0.83465	43.5198	-0.48706	95.348	-0.04903	101.266	-0.02987
92.636	-0.00713	43.5045	-0.65031	90.542	-0.05715	43.4728	-0.83514	43.5531	-0.48812	95.508	-0.04895	101.425	-0.02987
92.792	-0.00683	43.5379	-0.65072	90.705	-0.05704	43.5061	-0.83564	43.5865	-0.48929	95.666	-0.04887	101.588	-0.02987
92.948	-0.00658	43.5713	-0.65113	90.875	-0.05689	43.5395	-0.83614	43.6198	-0.49049	95.813	-0.0488	101.755	-0.02983
93.11	-0.0063	43.6046	-0.65154	91.043	-0.05688	43.5728	-0.83663	43.6531	-0.49155	95.952	-0.04869	101.915	-0.02983
93.283	-0.00611	43.638	-0.65195	91.202	-0.05684	43.6062	-0.83711	43.6865	-0.49256	96.09	-0.04864	102.071	-0.02981
93.456	-0.0059	43.6714	-0.65235	91.361	-0.05676	43.6395	-0.8376	43.7198	-0.49355	96.226	-0.04853	102.23	-0.02979
93.634	-0.00569	43.7048	-0.65276	91.508	-0.0566	43.6729	-0.83808	43.7531	-0.49419	96.53	-0.04842	102.384	-0.02976
93.805	-0.00551	43.7381	-0.65316	91.648	-0.05646	43.7063	-0.83856	43.7865	-0.49507	96.696	-0.04838	102.545	-0.02971
93.973	-0.00541	43.7715	-0.65356	91.778	-0.0563	43.7397	-0.83903	43.8199	-0.49604	96.855	-0.04831	102.712	-0.02968
94.143	-0.0053	43.8049	-0.65397	91.907	-0.05615	43.773	-0.8395	43.8532	-0.49626	96.855	-0.04825	102.884	-0.02968
94.305	-0.00522	43.8383	-0.65438	92.038	-0.056	43.8064	-0.83996	43.8865	-0.49658	97.026	-0.04819	103.053	-0.02968
94.464	-0.00511	43.8717	-0.65478	92.187	-0.05578	43.8398	-0.84042	43.9199	-0.49753	97.197	-0.04809	103.236	-0.02966
94.622	-0.00493	43.9051	-0.65517	92.338	-0.05563	43.8731	-0.84089	43.9533	-0.49791	97.37	-0.04802	103.419	-0.02966
94.773	-0.00459	43.9385	-0.65557	92.493	-0.05548	43.9065	-0.84135	43.9866	-0.49813	97.543	-0.04795	103.598	-0.02967
94.773	-0.00439	43.9719	-0.65596	92.657	-0.05532	43.9399	-0.8418	44.02	-0.49935	97.712	-0.04788	103.776	-0.02965
94.934	-0.00421	44.0053	-0.65634	92.812	-0.05521	43.9733	-0.84226	44.0534	-0.49974	97.874	-0.04772	103.95	-0.02965
95.109	-0.0041	44.0387	-0.65673	92.973	-0.05505	44.0066	-0.84271	44.0868	-0.49986	98.042	-0.0477	104.119	-0.02964
95.287	-0.00393	44.0721	-0.65711	93.128	-0.05484	44.04	-0.84316	44.1201	-0.5008	98.211	-0.04769	104.286	-0.02965
95.458	-0.00385	44.1056	-0.65749	93.286	-0.05464	44.0734	-0.84361	44.1535	-0.50084	98.37	-0.04768	104.456	-0.02966
95.616	-0.00381	44.139	-0.65787	93.447	-0.05448	44.1068	-0.84405	44.1869	-0.50097	98.529	-0.04764	104.616	-0.02964
95.769	-0.00371	44.1724	-0.65825	93.6	-0.05438	44.1402	-0.8445	44.2203	-0.50148	98.681	-0.04763	104.765	-0.0296
95.914	-0.00361	44.2058	-0.65862	93.775	-0.05433	44.1736	-0.84494	44.2536	-0.50132	98.829	-0.04768	104.765	-0.02956
96.059	-0.00351	44.2393	-0.65899	93.949	-0.05427	44.207	-0.84538	44.287	-0.50169	98.972	-0.0477	104.921	-0.02949
96.199	-0.00336	44.2727	-0.65936	94.121	-0.05418	44.2403	-0.84582	44.3204	-0.50267	99.116	-0.04764	105.081	-0.02949
96.344	-0.00328	44.3061	-0.65973	94.296	-0.05407	44.2737	-0.84626	44.3538	-0.50289	99.259	-0.04756	105.232	-0.02944
96.502	-0.0031	44.3396	-0.66009	94.463	-0.05397	44.3072	-0.84669	44.3872	-0.5032	99.409	-0.04743	105.393	-0.0294
96.667	-0.00309	44.373	-0.66045	94.624	-0.05385	44.3406	-0.84712	44.4206	-0.50411	99.564	-0.04733	105.555	-0.02939
96.842	-0.00305	44.4064	-0.66081	94.782	-0.05377	44.374	-0.84755	44.454	-0.50501	99.726	-0.04724	105.721	-0.02935
97.018	-0.00299	44.4398	-0.66117	94.937	-0.05372	44.4074	-0.84797	44.4874	-0.50598	99.886	-0.04722	105.889	-0.02929
97.193	-0.00294	44.4733	-0.66153	95.088	-0.05357	44.4408	-0.84839	44.5208	-0.50701	100.051	-0.04716	106.057	-0.02924
97.361	-0.00284	44.5068	-0.66188	95.238	-0.05346	44.4743	-0.84881	44.5542	-0.50802	100.221	-0.04708	106.222	-0.02923
97.523	-0.00288	44.5402	-0.66223	95.238	-0.05342	44.5077	-0.84923	44.5876	-0.50896	100.4	-0.04696	106.395	-0.02924
97.679	-0.00288	44.5736	-0.66258	95.549	-0.05334	44.5412	-0.84965	44.6209	-0.50992	100.578	-0.04687	106.572	-0.02919
97.843	-0.00286	44.607	-0.66293	95.702	-0.05325	44.5746	-0.85007	44.6543	-0.51076	100.752	-0.04678	106.739	-0.02913
98.007	-0.00288	44.6405	-0.66327	95.848	-0.05318	44.608	-0.85048	44.6877	-0.51124	100.924	-0.04669	106.9	-0.02909
98.182	-0.00286	44.6739	-0.66361	95.992	-0.05312	44.6414	-0.85089	44.721	-0.51173	101.092	-0.04665	107.051	-0.02907
98.356	-0.00278	44.7073	-0.66396	96.13	-0.05306	44.6748	-0.8513	44.7544	-0.5125	101.255	-0.04648	107.203	-0.02905
98.523	-0.00279	44.7407	-0.6643	96.268	-0.05304	44.7082	-0.85171	44.7877	-0.51291	101.407	-0.04637	107.361	-0.02903
98.68	-0.00275	44.7741	-0.66465	96.419	-0.053	44.7416	-0.85212	44.8211	-0.51319	101.556	-0.04626	107.519	-0.02898
98.835	-0.0027	44.8076	-0.66499	96.574	-0.0529	44.7751	-0.85252	44.8544	-0.51413	101.698	-0.04623	107.68	-0.02895
98.984	-0.00273	44.841	-0.66533	96.729	-0.05286	44.8085	-0.85292	44.8878	-0.51478	101.848	-0.0462	107.843	-0.02893
99.126	-0.00275	44.8744	-0.66567	96.729	-0.05284	44.842	-0.85332	44.9212	-0.51475	101.998	-0.04613	108.012	-0.02894
99.269	-0.00279	44.9078	-0.666	96.895	-0.05283	44.8754	-0.85372	44.9546	-0.51561	102.153	-0.04603	108.18	-0.02893
99.42	-0.00281	44.9412	-0.66634	97.071	-0.05283	44.9089	-0.85411	44.988	-0.5161	102.312	-0.04594	108.364	-0.02888
99.579	-0.00283	44.9746	-0.66666	97.24	-0.05279	44.9424	-0.8545	45.0214	-0.51601	102.482	-0.04584	108.54	-0.0288
99.579	-0.00286	45.008	-0.66698	97.412	-0.05274	44.9758	-0.85489	45.0548	-0.51657	102.643	-0.04576	108.711	-0.02872
99.926	-0.00284	45.0414	-0.6673	97.579	-0.05268	45.0093	-0.85528	45.0882	-0.51647	102.809	-0.04565	108.872	-0.02863
100.107	-0.00287	45.0748	-0.66762	97.738	-0.05263	45.0427	-0.85567	45.1216	-0.51633	102.975	-0.04559	109.025	-0.02857
100.283	-0.00289	45.1082	-0.66795	97.891	-0.0526	45.0762	-0.85606	45.155	-0.51705	103.148	-0.04546	109.174	-0.02852
100.453	-0.00287	45.1417	-0.66827	98.058	-0.05253	45.1096	-0.85644	45.1884	-0.51701	103.324	-0.04543	109.328	-0.02844
100.621	-0.00289	45.1751	-0.66859	98.222	-0.05249	45.1431	-0.85682	45.2219	-0.51688	103.324	-0.04534	109.483	-0.02841
100.788	-0.00293	45.2086	-0.6689	98.377	-0.05242	45.1765	-0.85721	45.2553	-0.51791	103.496	-0.04527	109.65	-0.02836
100.953	-0.00298	45.242	-0.66921	98.524	-0.05237	45.21	-0.85758	45.2887	-0.51851	103.679	-0.04525	109.825	-0.0283
101.113	-0.00306	45.2755	-0.66953	98.679	-0.05232	45.2435	-0.85796	45.3222	-0.51879	103.863	-0.04525	110.01	-0.02825
101.28	-0.00313	45.3089	-0.66983	98.829	-0.05226	45.2769	-0.85833	45.3556	-0.5196	104.034	-0.04516	110.193	-0.02822
101.28	-0.00322	45.3424	-0.67014	98.975	-0.05219	45.3103	-0.8587	45.389	-0.52056	104.204	-0.04506	110.371	-0.02821
101.438	-0.00323	45.3759	-0.67044	99.126	-0.05218	45.3438	-0.85907	45.4225	-0.52141	104.369	-0.04492	110.555	-0.02817
101.611	-0.00329	45.4094	-0.67075	99.274	-0.05214	45.3772	-0.85943	45.4559	-0.52233	104.527	-0.04484	110.736	-0.02812
101.771	-0.00331	45.4429	-0.67106	99.422	-0.05211	45.4107	-0.8598	45.4893	-0.52317	104.681	-0.04476	110.911	-0.0281
101.921	-0.00326	45.4763	-0.67136	99.582	-0.05201	45.4442	-0.86016	45.5228	-0.52383	104.825	-0.04465	111.082	-0.02808
102.069	-0.00331	45.5098	-0.67167	99.745	-0.05196	45.4776	-0.86053	45.5562	-0.52462	104.969	-0.04453	111.256	-0.02808
102.218	-0.00331	45.5433	-0.67197	99.902	-0.0519	45.5111	-0.86089	45.5897	-0.52556	105.104	-0.04442	111.427	-0.02807
102.366	-0.00327	45.5768	-0.67227	100.056	-0.05184	45.5446	-0.86125	45.6231	-0.52612	105.252	-0.04436	111.427	-0.02805
102.523	-0.00327	45.6103	-0.67258	100.224	-0.05176	45.578	-0.8616	45.6566	-0.52643	105.407	-0.04431	111.589	-0.02802
102.687	-0.00328	45.6439	-0.67288	100.394	-0.05172	45.6114	-0.86195	45.6901	-0.52702	105.571	-0.04426	111.763	-0.02797
102.852	-0.00327	45.6774	-0.67318	100.565	-0.05162	45.6449	-0.8623	45.7236	-0.52741	105.743	-0.04418	111.932	-0.02794
103.016	-0.00323	45.7109	-0.67347	100.746	-0.05154	45.6784	-0.86265	45.757	-0.52745	105.916	-0.04412	112.091	-0.02786
103.201	-0.00323	45.7445	-0.67377	100.915	-0.05153	45.7118	-0.86301	45.7905	-0.52814	106.083	-0.04409	112.252	-0.02783
103.384	-0.0032	45.778	-0.67406	101.089	-0.05139	45.7453	-0.86336	45.824	-0.52899	106.252	-0.04405	112.552	-0.02775
103.56	-0.00316	45.8116	-0.67434	101.25	-0.05133	45.7787	-0.86371	45.8574	-0.52883	106.409	-0.04401	112.699	-0.02766
103.738	-0.00317	45.8451	-0.67463	101.409	-0.05119	45.8122	-0.86405	45.8909	-0.52932	106.571	-0.04397	112.849	-0.02757
103.907	-0.00314	45.8787	-0.67491	101.562	-0.05112	45.8456	-0.86439	45.9244	-0.52994	106.725	-0.04392	113.005	-0.0275
104.074	-0.00309	45.9123	-0.67519	101.709	-0.05104	45.8791	-0.86472	45.9579	-0.52954	106.888	-0.04385	113.005	-0.02744
104.243	-0.00306	45.9458	-0.67548	101.862	-0.05096	45.9126	-0.86506	45.9914	-0.52994	107.047	-0.04375	113.154	-0.0274
104.407	-0.00304	45.9794	-0.67576	102.01	-0.05087	45.9461	-0.8654	46.0248	-0.53038	107.2	-0.04372	113.327	-0.02736
104.573	-0.00303	46.0129	-0.67603	102.15	-0.05068	45.9796	-0.86573	46.0583	-0.53006	107.349	-0.04363	113.498	-0.02733
104.734	-0.00302	46.0465	-0.67631	102.296	-0.05059	46.013	-0.86606	46.0918	-0.53043	107.505	-0.04353	113.674	-0.02727
104.902	-0.00302	46.0801	-0.67659	102.448	-0.05052	46.0465	-0.86639	46.1252	-0.53064	107.674	-0.04347	113.853	-0.02723
105.06	-0.00307	46.1136	-0.67686	102.611	-0.05044	46.08	-0.86672	46.1587	-0.53049	107.844	-0.04342	114.032	-0.02721
105.214	-0.00307	46.1472	-0.67713	102.777	-0.0504	46.1135	-0.86705	46.1921	-0.53115	108.018	-0.04331	114.212	-0.02715
105.368	-0.00307	46.1808	-0.6774	102.944	-0.0503	46.147	-0.86737	46.2256	-0.53151	108.189	-0.04325	114.391	-0.02708
105.52	-0.00306	46.2143	-0.67767	103.109	-0.05024	46.1805	-0.8677	46.2591	-0.53161	108.357	-0.04315	114.553	-0.02702
105.671	-0.00307	46.2479	-0.67794	103.271	-0.05014	46.214	-0.86802	46.2925	-0.53225	108.528	-0.04309	114.711	-0.02697
105.836	-0.00304	46.2814	-0.6782	103.45	-0.05008	46.2476	-0.86834	46.326	-0.53309	108.693	-0.04303	114.863	-0.02694
106	-0.00307	46.315	-0.67847	103.627	-0.05003	46.2811	-0.86866	46.3595	-0.53402	108.852	-0.04297	115.035	-0.0269
106.177	-0.00306	46.3485	-0.67873	103.798	-0.04996	46.3146	-0.86897	46.3929	-0.53497	109.004	-0.04288	115.211	-0.02687
106.34	-0.00305	46.382	-0.679	103.968	-0.0499	46.3481	-0.86929	46.4264	-0.53584	109.153	-0.04284	115.382	-0.02681
106.34	-0.00306	46.4156	-0.67927	104.13	-0.04985	46.3817	-0.8696	46.4599	-0.5366	109.305	-0.0428	115.554	-0.02682
106.517	-0.00304	46.4491	-0.67954	104.295	-0.04979	46.4152	-0.86991	46.4933	-0.53723	109.456	-0.04277	115.729	-0.02682
106.684	-0.00303	46.4827	-0.6798	104.451	-0.04977	46.4487	-0.87021	46.5268	-0.53792	109.615	-0.04281	115.902	-0.02677
106.851	-0.00298	46.5162	-0.68006	104.604	-0.04967	46.4823	-0.87052	46.5603	-0.53847	109.774	-0.04283	116.079	-0.02672
107.004	-0.003	46.5497	-0.68032	104.753	-0.0496	46.5158	-0.87082	46.5938	-0.53877	109.937	-0.04285	116.253	-0.02666
107.156	-0.00303	46.5832	-0.68058	104.901	-0.04951	46.5493	-0.87112	46.6273	-0.53925	109.937	-0.04282	116.42	-0.02667
107.306	-0.00306	46.6168	-0.68083	104.901	-0.04945	46.5828	-0.87143	46.6608	-0.53961	110.118	-0.04284	116.582	-0.02668
107.462	-0.00307	46.6503	-0.68109	105.059	-0.04945	46.6164	-0.87173	46.6943	-0.53967	110.297	-0.04291	116.753	-0.02667
107.62	-0.00313	46.6838	-0.68135	105.211	-0.04941	46.6499	-0.87203	46.7278	-0.54032	110.488	-0.04287	116.927	-0.02667
107.786	-0.00315	46.7174	-0.6816	105.517	-0.0494	46.6835	-0.87233	46.7613	-0.54131	110.671	-0.04289	117.093	-0.02667
107.951	-0.0032	46.7509	-0.68186	105.681	-0.04932	46.717	-0.87262	46.7948	-0.54102	110.846	-0.04288	117.253	-0.02667
108.131	-0.00322	46.7844	-0.68211	105.845	-0.04929	46.7506	-0.87291	46.8283	-0.54111	111.019	-0.04282	117.41	-0.02669
108.31	-0.00325	46.8179	-0.68235	106.006	-0.04921	46.7842	-0.8732	46.8618	-0.54197	111.198	-0.04277	117.57	-0.02668
108.485	-0.00324	46.8514	-0.68259	106.171	-0.04918	46.8177	-0.8735	46.8953	-0.54188	111.367	-0.04271	117.742	-0.02663
108.653	-0.00322	46.885	-0.68284	106.334	-0.04918	46.8513	-0.87379	46.9288	-0.54203	111.536	-0.04265	117.916	-0.02661
108.813	-0.00321	46.9185	-0.68308	106.492	-0.04913	46.8849	-0.87408	46.9624	-0.54225	111.692	-0.04261	118.094	-0.0266
108.969	-0.00318	46.952	-0.68331	106.492	-0.04905	46.9184	-0.87436	46.9959	-0.54178	111.861	-0.04265	118.272	-0.02659
109.123	-0.00318	46.9855	-0.68354	106.652	-0.04895	46.952	-0.87465	47.0295	-0.54199	112.013	-0.04267	118.459	-0.0266
109.271	-0.00318	47.0191	-0.68378	106.813	-0.04896	46.9856	-0.87494	47.063	-0.54227	112.163	-0.04266	118.64	-0.0266
109.424	-0.00321	47.0526	-0.68402	106.967	-0.04893	47.0191	-0.87522	47.0966	-0.54193	112.308	-0.04265	118.81	-0.0266
109.582	-0.00322	47.0861	-0.68426	107.113	-0.04896	47.0526	-0.87551	47.1302	-0.54239	112.454	-0.04266	118.972	-0.0266
109.759	-0.00321	47.1197	-0.68449	107.269	-0.04892	47.0862	-0.87579	47.1637	-0.54302	112.602	-0.04267	119.131	-0.02655
109.94	-0.0032	47.1532	-0.68471	107.421	-0.04888	47.1198	-0.87607	47.1972	-0.54316	112.748	-0.04266	119.286	-0.02653
110.12	-0.00319	47.1867	-0.68493	107.578	-0.04887	47.1534	-0.87635	47.2308	-0.54376	112.891	-0.04265	119.443	-0.02652
110.304	-0.00318	47.2203	-0.68515	107.74	-0.04886	47.1869	-0.87662	47.2644	-0.54457	113.04	-0.04265	119.609	-0.02656
110.489	-0.0032	47.2538	-0.68537	107.909	-0.04884	47.2205	-0.87689	47.298	-0.54531	113.185	-0.04264	119.777	-0.02653
110.666	-0.00325	47.2874	-0.68559	108.077	-0.04876	47.254	-0.87716	47.3316	-0.54608	113.349	-0.04262	119.963	-0.02649
110.835	-0.00323	47.3209	-0.68582	108.256	-0.04872	47.2876	-0.87744	47.3651	-0.54689	113.527	-0.04259	119.963	-0.02651
110.997	-0.00323	47.3544	-0.68605	108.421	-0.04865	47.3212	-0.87771	47.3987	-0.54771	113.707	-0.04261	120.162	-0.0265
111.168	-0.00328	47.388	-0.68628	108.573	-0.04861	47.3547	-0.87798	47.4322	-0.54817	113.886	-0.04264	120.358	-0.02651
111.335	-0.00327	47.4215	-0.68651	108.722	-0.04853	47.3883	-0.87825	47.4658	-0.54871	114.067	-0.04266	120.54	-0.02652
111.515	-0.00325	47.4551	-0.68674	108.876	-0.04842	47.4219	-0.87852	47.4993	-0.54911	114.242	-0.04267	120.712	-0.02653
111.685	-0.00325	47.4886	-0.68696	109.026	-0.04828	47.4555	-0.87879	47.5329	-0.54924	114.411	-0.04268	120.879	-0.02656
111.847	-0.00321	47.5221	-0.68719	109.173	-0.04816	47.489	-0.87906	47.5665	-0.54964	114.572	-0.0427	121.038	-0.02656
112.009	-0.00318	47.5556	-0.68742	109.32	-0.04807	47.5226	-0.87933	47.6	-0.55016	114.731	-0.04273	121.191	-0.02659
112.161	-0.00319	47.5892	-0.68764	109.47	-0.04805	47.5562	-0.87959	47.6336	-0.55018	114.885	-0.04269	121.345	-0.02657
112.313	-0.00319	47.6227	-0.68786	109.624	-0.04797	47.5898	-0.87985	47.6671	-0.55037	115.046	-0.04266	121.509	-0.02656
112.466	-0.0032	47.6562	-0.68808	109.798	-0.0479	47.6233	-0.88011	47.7007	-0.55119	115.209	-0.04263	121.66	-0.02653
112.612	-0.00318	47.6897	-0.6883	109.974	-0.04783	47.6569	-0.88037	47.7343	-0.55127	115.376	-0.04261	121.831	-0.0265
112.758	-0.00319	47.7233	-0.68851	110.149	-0.0478	47.6905	-0.88064	47.7679	-0.55127	115.54	-0.04262	122.002	-0.02649
112.906	-0.0032	47.7568	-0.68872	110.329	-0.04772	47.7241	-0.88089	47.8015	-0.55193	115.704	-0.04263	122.177	-0.02646
112.906	-0.00319	47.7904	-0.68893	110.503	-0.04768	47.7577	-0.88115	47.8351	-0.55163	115.866	-0.04263	122.343	-0.02641
113.069	-0.0032	47.8239	-0.68914	110.667	-0.04767	47.7913	-0.88141	47.8686	-0.55166	116.041	-0.04264	122.514	-0.02637
113.238	-0.00319	47.8574	-0.68935	110.841	-0.04761	47.8248	-0.88166	47.9022	-0.5521	116.225	-0.04261	122.683	-0.02635
113.41	-0.00316	47.891	-0.68955	111.015	-0.04759	47.8584	-0.88191	47.9358	-0.55162	116.404	-0.0426	122.861	-0.02635
113.584	-0.00313	47.9245	-0.68976	111.198	-0.04753	47.892	-0.88216	47.9693	-0.55165	116.572	-0.0426	123.048	-0.02632
113.753	-0.00313	47.958	-0.68996	111.368	-0.04742	47.9256	-0.88241	48.0029	-0.552	116.572	-0.04262	123.221	-0.02629
113.926	-0.00311	47.9916	-0.69016	111.536	-0.04734	47.9592	-0.88266	48.0365	-0.55169	116.736	-0.04265	123.393	-0.02627
114.1	-0.00309	48.0251	-0.69036	111.698	-0.04727	47.9928	-0.8829	48.07	-0.55192	116.905	-0.04268	123.57	-0.02621
114.277	-0.00308	48.0587	-0.69055	111.859	-0.04722	48.0264	-0.88315	48.1036	-0.55254	117.067	-0.04269	123.758	-0.02621
114.445	-0.00307	48.0922	-0.69074	112.01	-0.04715	48.06	-0.88339	48.1371	-0.5529	117.223	-0.04269	123.931	-0.02622
114.613	-0.00307	48.1257	-0.69093	112.156	-0.04709	48.0936	-0.88363	48.1706	-0.55362	117.381	-0.04269	124.108	-0.0262
114.776	-0.00307	48.1593	-0.69113	112.308	-0.04701	48.1273	-0.88387	48.2041	-0.55458	117.536	-0.0427	124.277	-0.02619
114.952	-0.00313	48.1928	-0.69133	112.454	-0.04695	48.1609	-0.88411	48.2377	-0.55532	117.702	-0.04273	124.448	-0.02615
115.121	-0.00318	48.2263	-0.69152	112.596	-0.04687	48.1945	-0.88435	48.2712	-0.55594	117.869	-0.04271	124.614	-0.02615
115.287	-0.00317	48.2599	-0.69172	112.739	-0.04682	48.2281	-0.88459	48.3048	-0.55661	118.042	-0.04272	124.778	-0.02612
115.45	-0.00318	48.2934	-0.69192	112.886	-0.04677	48.2617	-0.88482	48.3383	-0.55721	118.221	-0.04272	124.939	-0.02614
115.608	-0.00319	48.327	-0.69212	113.038	-0.04674	48.2953	-0.88506	48.3719	-0.55757	118.405	-0.04271	125.092	-0.02611
115.764	-0.00318	48.3606	-0.69233	113.2	-0.04667	48.3289	-0.8853	48.4054	-0.558	118.588	-0.04274	125.251	-0.02611
115.927	-0.00319	48.3942	-0.69253	113.362	-0.04661	48.3625	-0.88553	48.439	-0.55848	118.766	-0.04275	125.423	-0.02611
116.101	-0.00323	48.4278	-0.69272	113.528	-0.04654	48.3961	-0.88577	48.4725	-0.55844	118.932	-0.04276	125.608	-0.02609
116.278	-0.00324	48.4614	-0.69292	113.693	-0.04649	48.4297	-0.886	48.5061	-0.55861	119.089	-0.04275	125.792	-0.0261
116.449	-0.00325	48.4951	-0.69312	113.856	-0.04644	48.4633	-0.88623	48.5396	-0.5593	119.243	-0.04274	125.979	-0.02609
116.625	-0.00329	48.5287	-0.69331	114.02	-0.04638	48.4969	-0.88646	48.5731	-0.55943	119.388	-0.04271	126.163	-0.02606
116.8	-0.00334	48.5623	-0.69351	114.184	-0.04636	48.5305	-0.88668	48.6067	-0.55935	119.533	-0.04268	126.353	-0.02605
116.967	-0.00336	48.596	-0.6937	114.354	-0.04634	48.5641	-0.88691	48.6403	-0.56018	119.687	-0.04267	126.538	-0.02605
117.127	-0.00338	48.6296	-0.69389	114.514	-0.0463	48.5977	-0.88713	48.6738	-0.56029	119.854	-0.04268	126.711	-0.02602
117.293	-0.00341	48.6632	-0.69408	114.514	-0.04627	48.6313	-0.88735	48.7074	-0.55987	120.032	-0.04268	126.886	-0.02604
117.455	-0.00342	48.6968	-0.69426	114.679	-0.04627	48.6649	-0.88757	48.7409	-0.56041	120.229	-0.04262	126.886	-0.02604
117.619	-0.00343	48.7305	-0.69444	114.846	-0.04627	48.6985	-0.88779	48.7745	-0.56026	120.42	-0.04259	127.053	-0.02605
117.791	-0.00342	48.7641	-0.69462	115.012	-0.04622	48.7321	-0.888	48.8081	-0.55994	120.605	-0.04257	127.226	-0.02604
117.966	-0.00343	48.7978	-0.6948	115.164	-0.04619	48.7657	-0.88822	48.8416	-0.56033	120.778	-0.04256	127.39	-0.02604
117.966	-0.00341	48.8314	-0.69498	115.32	-0.04617	48.7993	-0.88843	48.8752	-0.55995	120.943	-0.04251	127.555	-0.02604
118.141	-0.0034	48.865	-0.69516	115.474	-0.04614	48.8329	-0.88865	48.9088	-0.5598	121.102	-0.04249	127.717	-0.02602
118.33	-0.00341	48.8987	-0.69534	115.634	-0.0461	48.8665	-0.88887	48.9424	-0.56039	121.259	-0.04245	127.883	-0.02599
118.509	-0.00344	48.9323	-0.69552	115.799	-0.04606	48.9001	-0.88908	48.976	-0.56023	121.412	-0.0424	128.043	-0.02601
118.683	-0.00346	48.966	-0.6957	115.966	-0.04601	48.9337	-0.8893	49.0096	-0.56019	121.565	-0.04236	128.208	-0.026
118.849	-0.00344	48.9996	-0.69587	116.131	-0.04591	48.9673	-0.88951	49.0432	-0.56081	121.72	-0.04232	128.529	-0.02598
119.011	-0.00341	49.0332	-0.69605	116.305	-0.0459	49.0009	-0.88973	49.0767	-0.56139	121.888	-0.04229	128.529	-0.02597
119.173	-0.00342	49.0669	-0.69622	116.489	-0.04586	49.0345	-0.88993	49.1103	-0.56197	122.056	-0.04224	128.697	-0.02593
119.336	-0.00337	49.1005	-0.69639	116.669	-0.04583	49.0681	-0.89014	49.1439	-0.56275	122.221	-0.04222	128.869	-0.02592
119.494	-0.00336	49.1341	-0.69656	116.833	-0.04581	49.1017	-0.89034	49.1775	-0.56355	122.378	-0.04221	129.04	-0.02592
119.664	-0.00334	49.1677	-0.69673	116.996	-0.04579	49.1353	-0.89054	49.2111	-0.56431	122.543	-0.04217	129.208	-0.02592
119.835	-0.00333	49.2013	-0.69691	117.152	-0.04577	49.1689	-0.89075	49.2447	-0.56484	122.71	-0.04215	129.372	-0.02589
120.028	-0.00333	49.2349	-0.69709	117.302	-0.04573	49.2026	-0.89095	49.2783	-0.56537	122.879	-0.04213	129.545	-0.02589
120.221	-0.00329	49.2685	-0.69727	117.46	-0.04568	49.2362	-0.89115	49.3119	-0.56573	123.051	-0.04209	129.726	-0.0259
120.408	-0.00327	49.3021	-0.69745	117.619	-0.0456	49.2698	-0.89136	49.3455	-0.56617	123.234	-0.04207	129.904	-0.02589
120.584	-0.00327	49.3357	-0.69763	117.781	-0.04559	49.3034	-0.89156	49.3791	-0.56678	123.234	-0.04201	130.091	-0.0259
120.752	-0.00323	49.3693	-0.6978	117.942	-0.04555	49.337	-0.89176	49.4127	-0.56669	123.414	-0.04196	130.286	-0.02592
120.915	-0.0032	49.4029	-0.69797	118.124	-0.04553	49.3706	-0.89196	49.4463	-0.56632	123.608	-0.04194	130.462	-0.02594
121.071	-0.00319	49.4365	-0.69815	118.313	-0.04553	49.4043	-0.89215	49.4799	-0.56681	123.794	-0.04189	130.653	-0.02592
121.23	-0.00319	49.4701	-0.69833	118.493	-0.04551	49.4379	-0.89234	49.5136	-0.56735	123.97	-0.04183	130.838	-0.02591
121.384	-0.00318	49.5036	-0.6985	118.661	-0.0455	49.4715	-0.89254	49.5472	-0.56707	124.134	-0.04177	131.009	-0.0259
121.538	-0.00316	49.5373	-0.69867	118.82	-0.04551	49.5051	-0.89274	49.5808	-0.56753	124.452	-0.04175	131.176	-0.02591
121.706	-0.00315	49.5708	-0.69884	118.984	-0.04553	49.5387	-0.89294	49.6144	-0.56792	124.605	-0.04168	131.341	-0.0259
121.873	-0.00314	49.6044	-0.69899	119.142	-0.04553	49.5723	-0.89314	49.6481	-0.56742	124.756	-0.04166	131.498	-0.02588
122.038	-0.00317	49.638	-0.69915	119.293	-0.04555	49.6059	-0.89333	49.6817	-0.56777	124.915	-0.04161	131.663	-0.02591
122.199	-0.00317	49.6716	-0.6993	119.441	-0.04553	49.6395	-0.89352	49.7153	-0.5677	125.066	-0.04158	131.83	-0.02591
122.354	-0.00317	49.7053	-0.69946	119.587	-0.04549	49.6732	-0.89371	49.7489	-0.56718	125.066	-0.04154	131.996	-0.02591
122.519	-0.00314	49.7389	-0.69963	119.758	-0.04548	49.7068	-0.89391	49.7826	-0.5676	125.235	-0.04152	132.159	-0.02591
122.7	-0.00313	49.7725	-0.69979	119.938	-0.04549	49.7404	-0.8941	49.8162	-0.56739	125.403	-0.04148	132.341	-0.02588
122.866	-0.00312	49.8061	-0.69995	120.124	-0.04548	49.7741	-0.89429	49.8498	-0.56691	125.571	-0.04142	132.52	-0.02588
123.039	-0.00311	49.8398	-0.70011	120.306	-0.0455	49.8077	-0.89448	49.8834	-0.56743	125.758	-0.04135	132.689	-0.02586
123.213	-0.00313	49.8734	-0.70026	120.479	-0.0455	49.8414	-0.89467	49.9171	-0.56785	125.945	-0.04129	132.854	-0.02586
123.403	-0.00316	49.9071	-0.70041	120.646	-0.04547	49.875	-0.89486	49.9507	-0.568	126.133	-0.04121	133.01	-0.02584
123.59	-0.00318	49.9408	-0.70056	120.805	-0.04547	49.9087	-0.89505	49.9844	-0.56844	126.313	-0.04114	133.185	-0.02583
123.777	-0.00319	49.9744	-0.70071	120.967	-0.04546	49.9424	-0.89523	50.018	-0.56913	126.484	-0.04109	133.353	-0.02583
123.949	-0.00323	50.0081	-0.70086	121.123	-0.04546	49.976	-0.89542	50.0517	-0.56984	126.65	-0.04101	133.518	-0.02582
124.112	-0.00326	50.0418	-0.70101	121.276	-0.04549	50.0097	-0.8956	50.0853	-0.57058	126.814	-0.04092	133.693	-0.02578
124.28	-0.0033	50.0754	-0.70117	121.442	-0.04551	50.0433	-0.89579	50.119	-0.5713	126.99	-0.04083	133.866	-0.02579
124.436	-0.00332	50.1091	-0.70133	121.603	-0.0455	50.0769	-0.89597	50.1527	-0.57191	127.164	-0.04073	134.065	-0.02577
124.582	-0.00335	50.1428	-0.70148	121.763	-0.04553	50.1106	-0.89615	50.1863	-0.57238	127.334	-0.04071	134.274	-0.02579
124.728	-0.00338	50.1765	-0.70165	121.919	-0.04557	50.1442	-0.89634	50.22	-0.57292	127.494	-0.04066	134.477	-0.02576
124.878	-0.00345	50.2102	-0.70181	122.078	-0.04562	50.1779	-0.89652	50.2536	-0.57322	127.658	-0.04059	134.669	-0.02576
124.878	-0.00348	50.2438	-0.70197	122.228	-0.04562	50.2115	-0.8967	50.2873	-0.57324	127.818	-0.04049	134.849	-0.02575
125.05	-0.00355	50.2775	-0.70213	122.382	-0.04565	50.2452	-0.89688	50.321	-0.57339	127.973	-0.04042	135.022	-0.02575
125.219	-0.00357	50.3112	-0.70229	122.537	-0.04567	50.2788	-0.89706	50.3546	-0.57353	128.127	-0.04036	135.186	-0.02574
125.388	-0.00363	50.3449	-0.70245	122.704	-0.0457	50.3125	-0.89724	50.3883	-0.57344	128.286	-0.04027	135.348	-0.02573
125.56	-0.00371	50.3786	-0.70261	122.876	-0.04571	50.3462	-0.89742	50.422	-0.57384	128.438	-0.04023	135.51	-0.02572
125.736	-0.00373	50.4123	-0.70276	123.06	-0.04573	50.3798	-0.8976	50.4556	-0.57458	128.61	-0.04019	135.673	-0.02571
125.912	-0.00382	50.4459	-0.70291	123.24	-0.04576	50.4135	-0.89777	50.4893	-0.57426	128.778	-0.0402	135.673	-0.02573
126.093	-0.00392	50.4796	-0.70306	123.425	-0.04577	50.4472	-0.89795	50.523	-0.57442	128.95	-0.0402	135.617	-0.02572
126.275	-0.00404	50.5133	-0.70321	123.602	-0.04579	50.4808	-0.89813	50.5567	-0.57479	129.118	-0.04022	135.614	-0.02573
126.456	-0.00418	50.547	-0.70336	123.77	-0.04579	50.5145	-0.8983	50.5904	-0.57411	129.276	-0.04024	135.645	-0.02573
126.63	-0.00431	50.5806	-0.7035	123.93	-0.04582	50.5481	-0.89848	50.6241	-0.5741	129.434	-0.04022	135.691	-0.02575
126.805	-0.00444	50.6143	-0.70365	124.089	-0.0458	50.5818	-0.89866	50.6578	-0.57419	129.594	-0.04023	135.762	-0.02577
126.976	-0.00457	50.6479	-0.7038	124.244	-0.0458	50.6155	-0.89883	50.6915	-0.57366	129.761	-0.04019	135.851	-0.02576
127.147	-0.00471	50.6816	-0.70395	124.401	-0.04582	50.6491	-0.89901	50.7252	-0.57387	129.94	-0.04016	135.962	-0.02575
127.32	-0.0048	50.7152	-0.70409	124.563	-0.04582	50.6828	-0.89918	50.7589	-0.57398	130.128	-0.04011	136.089	-0.02577
127.484	-0.00486	50.7488	-0.70424	124.563	-0.04582	50.7164	-0.89936	50.7926	-0.5735	130.128	-0.04005	136.235	-0.02577
127.645	-0.00501	50.7825	-0.70439	124.732	-0.04584	50.7501	-0.89953	50.8262	-0.5738	130.321	-0.04006	136.4	-0.0258
127.802	-0.00511	50.8161	-0.70453	124.905	-0.04585	50.7837	-0.89971	50.8599	-0.57419	130.521	-0.04001	136.588	-0.02583
127.958	-0.00513	50.8498	-0.70467	125.07	-0.04584	50.8174	-0.89988	50.8936	-0.57438	130.715	-0.03995	136.786	-0.02585
128.118	-0.00523	50.8834	-0.70481	125.223	-0.04582	50.851	-0.90005	50.9273	-0.57502	130.904	-0.0399	136.988	-0.02585
128.272	-0.00534	50.9171	-0.70495	125.377	-0.04582	50.8847	-0.90022	50.9609	-0.57575	131.076	-0.03991	137.171	-0.02586
128.441	-0.00537	50.9507	-0.70509	125.534	-0.04583	50.9183	-0.90039	50.9946	-0.57641	131.245	-0.03988	137.355	-0.02589
128.613	-0.00543	50.9844	-0.70522	125.698	-0.04582	50.952	-0.90056	51.0283	-0.57717	131.411	-0.03985	137.534	-0.0259
128.779	-0.00548	51.018	-0.70536	125.87	-0.04581	50.9857	-0.90073	51.062	-0.57791	131.569	-0.03982	137.713	-0.02592
128.946	-0.00555	51.0517	-0.70551	126.036	-0.04581	51.0193	-0.90089	51.0957	-0.57845	131.722	-0.03976	137.886	-0.02593
129.114	-0.00557	51.0853	-0.70566	126.206	-0.04582	51.053	-0.90106	51.1294	-0.57864	131.878	-0.03976	138.06	-0.02594
129.278	-0.00556	51.119	-0.7058	126.4	-0.04581	51.0866	-0.90124	51.163	-0.57904	132.045	-0.03974	138.232	-0.02596
129.435	-0.00562	51.1526	-0.70594	126.588	-0.0458	51.1203	-0.90141	51.1967	-0.57932	132.212	-0.03975	138.405	-0.02597
129.597	-0.00563	51.1863	-0.70609	126.768	-0.04582	51.154	-0.90158	51.2304	-0.57922	132.374	-0.03976	138.581	-0.02599
129.776	-0.00564	51.22	-0.70623	126.948	-0.04583	51.1877	-0.90174	51.2641	-0.57938	132.534	-0.03975	138.757	-0.02599
129.956	-0.00564	51.2537	-0.70638	127.12	-0.04585	51.2213	-0.9019	51.2978	-0.57968	132.685	-0.03975	138.935	-0.02597
129.956	-0.00564	51.2874	-0.70653	127.28	-0.04583	51.255	-0.90206	51.3314	-0.57961	132.84	-0.03973	139.118	-0.02599
130.137	-0.00563	51.321	-0.70668	127.429	-0.04585	51.2887	-0.90223	51.3651	-0.57994	132.997	-0.03971	139.31	-0.02602
130.328	-0.00563	51.3547	-0.70683	127.574	-0.04585	51.3224	-0.9024	51.3988	-0.58079	133.162	-0.03968	139.504	-0.02601
130.513	-0.00563	51.3884	-0.70697	127.717	-0.04585	51.356	-0.90257	51.4324	-0.58053	133.321	-0.03964	139.697	-0.02602
130.692	-0.00562	51.4221	-0.70711	127.867	-0.04588	51.3897	-0.90274	51.4661	-0.58032	133.485	-0.03959	139.874	-0.02602
130.863	-0.0056	51.4558	-0.70725	128.033	-0.04588	51.4234	-0.90291	51.4997	-0.58083	133.663	-0.03952	140.046	-0.02602
131.027	-0.00559	51.4895	-0.70739	128.197	-0.04591	51.457	-0.90308	51.5334	-0.58038	133.858	-0.03949	140.046	-0.02604
131.192	-0.00565	51.5232	-0.70753	128.362	-0.04593	51.4907	-0.90324	51.567	-0.58017	134.05	-0.03948	140.219	-0.02605
131.353	-0.00563	51.5569	-0.70767	128.527	-0.0459	51.5244	-0.9034	51.6007	-0.58041	134.245	-0.03947	140.394	-0.02605
131.512	-0.00558	51.5906	-0.70781	128.689	-0.04592	51.5581	-0.90356	51.6344	-0.57983	134.437	-0.03943	140.566	-0.02606
131.669	-0.00555	51.6243	-0.70796	128.848	-0.04594	51.5917	-0.90372	51.668	-0.57976	134.617	-0.03941	140.898	-0.02609
131.829	-0.00556	51.658	-0.7081	129.01	-0.04598	51.6254	-0.90389	51.7017	-0.57994	134.792	-0.03938	141.064	-0.02611
132.003	-0.00552	51.6917	-0.70823	129.165	-0.04597	51.6591	-0.90405	51.7354	-0.57945	134.955	-0.03934	141.233	-0.02614
132.172	-0.00549	51.7254	-0.70837	129.316	-0.04598	51.6928	-0.90421	51.7691	-0.57956	135.129	-0.03931	141.399	-0.02617
132.342	-0.00546	51.7591	-0.7085	129.478	-0.04598	51.7265	-0.90437	51.8027	-0.58011	135.3	-0.03929	141.571	-0.02622
132.507	-0.00545	51.7927	-0.70862	129.654	-0.04601	51.7602	-0.90453	51.8363	-0.58029	135.463	-0.03926	141.741	-0.02626
132.677	-0.00542	51.8265	-0.70875	129.835	-0.04604	51.7939	-0.90469	51.87	-0.58092	135.635	-0.03923	141.741	-0.02631
132.84	-0.00535	51.8601	-0.70888	130.017	-0.04602	51.8276	-0.90484	51.9036	-0.58182	135.806	-0.03921	141.921	-0.02635
132.998	-0.00532	51.8938	-0.70901	130.203	-0.04602	51.8613	-0.905	51.9372	-0.5826	135.97	-0.03922	142.109	-0.02638
133.148	-0.00528	51.9275	-0.70914	130.389	-0.04605	51.895	-0.90516	51.9709	-0.58314	136.131	-0.03922	142.284	-0.02639
133.304	-0.00523	51.9611	-0.70927	130.568	-0.04606	51.9287	-0.90532	52.0046	-0.58377	136.294	-0.03921	142.454	-0.02642
133.459	-0.0052	51.9948	-0.7094	130.735	-0.04606	51.9624	-0.90547	52.0382	-0.58435	136.456	-0.03923	142.614	-0.02646
133.637	-0.00515	52.0284	-0.70954	130.896	-0.04608	51.9961	-0.90563	52.0718	-0.58459	136.616	-0.03921	142.78	-0.02646
133.826	-0.00511	52.0621	-0.70969	131.052	-0.04607	52.0298	-0.90578	52.1054	-0.58494	136.777	-0.0392	142.945	-0.02649
134.021	-0.00508	52.0957	-0.70983	131.205	-0.04609	52.0635	-0.90594	52.1391	-0.58519	136.943	-0.03919	143.112	-0.02652
134.216	-0.00504	52.1294	-0.70997	131.366	-0.04612	52.0972	-0.9061	52.1727	-0.58507	136.943	-0.03915	143.285	-0.02654
134.406	-0.00502	52.163	-0.71011	131.537	-0.04613	52.1309	-0.90625	52.2064	-0.58508	137.114	-0.03911	143.454	-0.02656
134.58	-0.00498	52.1967	-0.71024	131.707	-0.04617	52.1646	-0.90641	52.24	-0.58551	137.289	-0.03908	143.626	-0.02659
134.75	-0.00494	52.2304	-0.71038	131.88	-0.04623	52.1983	-0.90656	52.2737	-0.58569	137.46	-0.03903	143.808	-0.02659
134.918	-0.00492	52.264	-0.71051	132.048	-0.04627	52.232	-0.90672	52.3073	-0.58577	137.626	-0.03899	143.982	-0.0266
135.083	-0.00487	52.2976	-0.71064	132.207	-0.04628	52.2657	-0.90687	52.341	-0.58654	137.788	-0.03895	144.161	-0.02662
135.083	-0.00478	52.3313	-0.71076	132.371	-0.04629	52.2994	-0.90702	52.3747	-0.58648	137.949	-0.03893	144.339	-0.02666
135.242	-0.00471	52.3649	-0.71089	132.527	-0.0463	52.3331	-0.90717	52.4084	-0.58594	138.115	-0.03887	144.512	-0.02667
135.413	-0.00462	52.3985	-0.71103	132.681	-0.04631	52.3668	-0.90731	52.4421	-0.58641	138.285	-0.03885	144.673	-0.0267
135.589	-0.00457	52.4322	-0.71116	132.837	-0.0463	52.4005	-0.90746	52.4757	-0.58603	138.445	-0.0388	144.835	-0.02671
135.754	-0.00451	52.4659	-0.71129	132.837	-0.0463	52.4342	-0.90761	52.5095	-0.58555	138.617	-0.03876	145.004	-0.02671
135.928	-0.00445	52.4995	-0.71142	132.995	-0.0463	52.4679	-0.90776	52.5431	-0.5859	138.787	-0.03868	145.166	-0.02673
136.098	-0.00442	52.5332	-0.71155	133.333	-0.0463	52.5016	-0.90791	52.5768	-0.58546	138.986	-0.03865	145.337	-0.0267
136.263	-0.00439	52.5668	-0.71168	133.495	-0.04633	52.5353	-0.90806	52.6105	-0.58526	139.189	-0.03858	145.523	-0.0267
136.427	-0.00438	52.6005	-0.71181	133.664	-0.04633	52.569	-0.90821	52.6442	-0.58553	139.391	-0.03856	145.709	-0.0267
136.59	-0.00436	52.6341	-0.71195	133.842	-0.04634	52.6027	-0.90836	52.6779	-0.58507	139.581	-0.03854	145.884	-0.02667
136.753	-0.00429	52.6678	-0.71208	134.02	-0.04634	52.6364	-0.90851	52.7116	-0.58502	139.762	-0.03851	146.061	-0.02664
136.916	-0.00425	52.7014	-0.71221	134.206	-0.04635	52.67	-0.90865	52.7453	-0.58562	139.934	-0.03849	146.233	-0.02663
137.09	-0.00419	52.7351	-0.71234	134.387	-0.04635	52.7037	-0.90879	52.779	-0.58617	140.103	-0.03845	146.397	-0.02665
137.266	-0.00415	52.7688	-0.71247	134.566	-0.04631	52.7374	-0.90893	52.8127	-0.58687	140.264	-0.03839	146.567	-0.02665
137.43	-0.0041	52.8024	-0.7126	134.566	-0.04631	52.7711	-0.90908	52.8464	-0.58764	140.418	-0.03834	146.736	-0.02664
137.591	-0.00402	52.8361	-0.71273	134.734	-0.04628	52.8047	-0.90922	52.8801	-0.58831	140.58	-0.03826	146.91	-0.02662
137.76	-0.00394	52.8698	-0.71286	134.911	-0.04626	52.8383	-0.90937	52.9138	-0.58889	140.764	-0.03819	147.076	-0.02659
137.937	-0.00394	52.9035	-0.713	135.086	-0.04625	52.872	-0.90952	52.9476	-0.58947	140.947	-0.0381	147.256	-0.02657
138.107	-0.00393	52.9372	-0.71313	135.256	-0.04625	52.9057	-0.90966	52.9813	-0.58999	141.115	-0.03807	147.435	-0.02657
138.27	-0.00391	52.9709	-0.71326	135.423	-0.04625	52.9394	-0.90979	53.015	-0.59026	141.283	-0.03801	147.608	-0.02656
138.434	-0.00395	53.0046	-0.71338	135.589	-0.04625	52.9731	-0.90993	53.0487	-0.59057	141.448	-0.03798	147.798	-0.02656
138.598	-0.00393	53.0382	-0.71351	135.743	-0.04625	53.0068	-0.91007	53.0824	-0.59081	141.612	-0.03798	147.992	-0.02657
138.781	-0.0039	53.0719	-0.71364	135.893	-0.04623	53.0405	-0.91021	53.1161	-0.59067	141.775	-0.03796	148.196	-0.02657
138.975	-0.00386	53.1056	-0.71377	136.043	-0.04621	53.0742	-0.91034	53.1499	-0.59072	141.941	-0.03792	148.396	-0.02658
139.171	-0.00379	53.1393	-0.7139	136.199	-0.0462	53.1079	-0.91047	53.1836	-0.59119	142.107	-0.03787	148.587	-0.0266
139.362	-0.00371	53.173	-0.71403	136.357	-0.04622	53.1416	-0.91061	53.2173	-0.59125	142.273	-0.0378	148.772	-0.02658
139.553	-0.00367	53.2067	-0.71415	136.532	-0.04622	53.1753	-0.91075	53.251	-0.59112	142.457	-0.03775	148.946	-0.0266
139.739	-0.00361	53.2404	-0.71428	136.709	-0.04622	53.209	-0.91089	53.2847	-0.59181	142.641	-0.0377	148.946	-0.02662
139.916	-0.00354	53.2741	-0.7144	136.876	-0.04621	53.2427	-0.91103	53.3184	-0.59182	142.82	-0.03767	149.12	-0.02663
140.083	-0.00351	53.3078	-0.71453	137.044	-0.04619	53.2764	-0.91117	53.3522	-0.59102	142.987	-0.03763	149.297	-0.02665
140.252	-0.00349	53.3415	-0.71465	137.209	-0.04617	53.3101	-0.91131	53.3858	-0.59127	143.153	-0.03761	149.464	-0.02664
140.416	-0.00346	53.3751	-0.71477	137.373	-0.04618	53.3438	-0.91144	53.4195	-0.59092	143.31	-0.0376	149.637	-0.02665
140.59	-0.00345	53.4089	-0.71489	137.531	-0.04615	53.3775	-0.91157	53.4532	-0.59035	143.476	-0.03758	149.81	-0.02665
140.744	-0.00347	53.4425	-0.715	137.683	-0.04613	53.4111	-0.91171	53.4869	-0.59057	143.639	-0.03757	149.981	-0.02668
140.904	-0.00348	53.4763	-0.71512	137.836	-0.04613	53.4449	-0.91185	53.5206	-0.59015	143.802	-0.03755	150.153	-0.02672
141.07	-0.0035	53.51	-0.71524	137.985	-0.04612	53.4786	-0.91199	53.5543	-0.58978	143.969	-0.03749	150.322	-0.02675
141.244	-0.00347	53.5436	-0.71536	138.156	-0.0461	53.5123	-0.91213	53.588	-0.59033	143.969	-0.03746	150.495	-0.0268
141.413	-0.00345	53.5773	-0.71547	138.334	-0.04609	53.546	-0.91226	53.6217	-0.59023	144.152	-0.0375	150.666	-0.02684
141.577	-0.00341	53.611	-0.71559	138.512	-0.04608	53.5797	-0.9124	53.6553	-0.59012	144.332	-0.03748	150.848	-0.02685
141.746	-0.0034	53.6447	-0.7157	138.698	-0.04606	53.6134	-0.91253	53.689	-0.59065	144.512	-0.03746	151.031	-0.02685
141.915	-0.00336	53.6784	-0.71582	138.886	-0.04604	53.6471	-0.91266	53.7227	-0.59127	144.687	-0.03741	151.211	-0.02689
142.079	-0.00338	53.7121	-0.71594	139.068	-0.04604	53.6809	-0.9128	53.7564	-0.59202	144.849	-0.03739	151.388	-0.02688
142.079	-0.00332	53.7458	-0.71605	139.251	-0.04602	53.7146	-0.91294	53.7901	-0.59284	145.009	-0.03736	151.557	-0.0269
142.256	-0.00333	53.7795	-0.71616	139.432	-0.046	53.7483	-0.91307	53.8237	-0.59364	145.337	-0.03737	151.735	-0.0269
142.43	-0.00334	53.8132	-0.71627	139.606	-0.04596	53.782	-0.91321	53.8574	-0.59404	145.512	-0.03739	151.91	-0.02692
142.6	-0.00333	53.8469	-0.71638	139.779	-0.04596	53.8157	-0.91334	53.8911	-0.5945	145.684	-0.03744	152.081	-0.02696
142.769	-0.00327	53.8806	-0.7165	139.956	-0.04594	53.8494	-0.91347	53.9248	-0.59502	145.684	-0.03749	152.251	-0.02697
142.944	-0.00324	53.9143	-0.71662	140.129	-0.0459	53.8831	-0.91361	53.9585	-0.59505	145.863	-0.0375	152.421	-0.02699
143.109	-0.00319	53.9479	-0.71674	140.301	-0.04587	53.9168	-0.91374	53.9922	-0.59501	146.043	-0.0375	152.606	-0.02701
143.279	-0.00317	53.9817	-0.71687	140.464	-0.04584	53.9505	-0.91387	54.0259	-0.59537	146.219	-0.03749	152.789	-0.02703
143.446	-0.00318	54.0153	-0.71699	140.627	-0.0458	53.9842	-0.914	54.0596	-0.59547	146.391	-0.03748	152.971	-0.02705
143.606	-0.00312	54.0491	-0.71711	140.796	-0.04577	54.0178	-0.91413	54.0933	-0.59522	146.561	-0.03747	153.15	-0.02709
143.775	-0.00312	54.0828	-0.71722	140.962	-0.04576	54.0515	-0.91426	54.127	-0.59568	146.731	-0.03743	153.327	-0.02709
143.952	-0.0031	54.1165	-0.71733	141.126	-0.04576	54.0852	-0.91439	54.1607	-0.59603	146.902	-0.03742	153.494	-0.02709
144.128	-0.00309	54.1502	-0.71743	141.286	-0.04576	54.1189	-0.91452	54.1944	-0.59546	147.064	-0.03743	153.66	-0.02708
144.305	-0.00311	54.1839	-0.71754	141.444	-0.04576	54.1525	-0.91464	54.2282	-0.5957	147.234	-0.0374	153.828	-0.02708
144.471	-0.00311	54.2176	-0.71764	141.609	-0.04574	54.1862	-0.91477	54.2619	-0.59575	147.399	-0.03737	154	-0.02712
144.64	-0.00315	54.2513	-0.71774	141.768	-0.04575	54.2199	-0.91489	54.2956	-0.59493	147.583	-0.03732	154.168	-0.02717
144.803	-0.00317	54.285	-0.71785	141.934	-0.04577	54.2536	-0.91502	54.3293	-0.59493	147.777	-0.03733	154.355	-0.02717
144.965	-0.00319	54.3187	-0.71795	142.098	-0.04577	54.2873	-0.91514	54.3631	-0.59464	147.969	-0.03733	154.541	-0.02718
145.13	-0.0032	54.3524	-0.71806	142.268	-0.04578	54.3209	-0.91526	54.3968	-0.59416	148.164	-0.03731	154.725	-0.02716
145.296	-0.0032	54.3861	-0.71816	142.436	-0.04578	54.3546	-0.91539	54.4306	-0.59467	148.358	-0.03729	154.904	-0.02715
145.452	-0.00322	54.4198	-0.71827	142.6	-0.04577	54.3883	-0.91551	54.4643	-0.59455	148.549	-0.03729	155.078	-0.02714
145.622	-0.00322	54.4535	-0.71837	142.765	-0.04577	54.422	-0.91564	54.4981	-0.59416	148.729	-0.03728	155.248	-0.02714
145.794	-0.00326	54.4872	-0.71846	142.93	-0.04577	54.4557	-0.91576	54.5318	-0.59449	148.904	-0.03723	155.416	-0.02712
145.968	-0.00327	54.5209	-0.71856	143.095	-0.04576	54.4893	-0.91589	54.5656	-0.59497	149.078	-0.0372	155.583	-0.02707
146.146	-0.00326	54.5546	-0.71866	143.267	-0.04574	54.523	-0.91601	54.5993	-0.59544	149.247	-0.0372	155.75	-0.02703
146.317	-0.00331	54.5883	-0.71876	143.444	-0.04573	54.5567	-0.91613	54.6331	-0.59618	149.425	-0.03718	155.916	-0.02701
146.489	-0.00336	54.6221	-0.71886	143.614	-0.0457	54.5904	-0.91626	54.6668	-0.59684	149.6	-0.03719	155.916	-0.02696
146.656	-0.00338	54.6558	-0.71897	143.783	-0.04568	54.6241	-0.91638	54.7006	-0.59728	149.774	-0.03716	156.09	-0.02691
146.827	-0.0034	54.6895	-0.71908	143.955	-0.04568	54.6578	-0.91651	54.7343	-0.59787	149.959	-0.03713	156.272	-0.02687
146.998	-0.0034	54.7232	-0.71919	144.12	-0.04564	54.6915	-0.91664	54.7681	-0.59851	150.136	-0.03709	156.459	-0.02684
147.168	-0.0034	54.757	-0.71931	144.283	-0.0456	54.7251	-0.91677	54.8019	-0.59885	150.305	-0.03708	156.644	-0.02678
147.34	-0.00341	54.7907	-0.71942	144.444	-0.04558	54.7589	-0.9169	54.8356	-0.59908	150.47	-0.03703	156.824	-0.02675
147.52	-0.00344	54.8244	-0.71953	144.608	-0.04558	54.7925	-0.91703	54.8693	-0.59943	150.629	-0.03699	157.005	-0.02673
147.712	-0.00348	54.8581	-0.71964	144.768	-0.04555	54.8262	-0.91715	54.9031	-0.59936	150.782	-0.03695	157.185	-0.02668
147.903	-0.00351	54.8919	-0.71975	144.934	-0.04552	54.8599	-0.91727	54.9368	-0.59895	150.946	-0.03694	157.37	-0.02667
148.103	-0.00352	54.9256	-0.71985	145.104	-0.04548	54.8936	-0.91739	54.9706	-0.59913	150.946	-0.03692	157.549	-0.02663
148.296	-0.00356	54.9593	-0.71995	145.279	-0.04545	54.9273	-0.91751	55.0043	-0.59957	151.123	-0.0369	157.721	-0.02655
148.491	-0.00361	54.993	-0.72004	145.448	-0.04542	54.961	-0.91763	55.0381	-0.59932	151.303	-0.0369	157.896	-0.02649
148.675	-0.00365	55.0267	-0.72014	145.618	-0.04537	54.9947	-0.91775	55.0718	-0.59962	151.479	-0.03688	158.066	-0.02641
148.855	-0.00372	55.0604	-0.72023	145.781	-0.04534	55.0284	-0.91787	55.1056	-0.60021	151.653	-0.03688	158.235	-0.02637
149.031	-0.00377	55.0941	-0.72033	145.942	-0.04533	55.0622	-0.91798	55.1393	-0.59954	151.825	-0.03687	158.398	-0.02634
149.031	-0.00381	55.1279	-0.72043	146.105	-0.04531	55.0959	-0.91809	55.1731	-0.5995	151.999	-0.03688	158.563	-0.02632
149.201	-0.00385	55.1616	-0.72053	146.264	-0.04531	55.1296	-0.9182	55.2068	-0.59947	152.163	-0.03688	158.723	-0.02628
149.388	-0.0039	55.1953	-0.72063	146.426	-0.04529	55.1633	-0.91831	55.2406	-0.5987	152.334	-0.03687	158.89	-0.02625
149.563	-0.00397	55.2291	-0.72072	146.426	-0.04525	55.197	-0.91843	55.2743	-0.59891	152.502	-0.03687	159.059	-0.02621
149.738	-0.00408	55.2628	-0.72082	146.592	-0.04524	55.2308	-0.91854	55.3081	-0.5988	152.675	-0.03683	159.224	-0.02618
149.906	-0.00416	55.2966	-0.72092	146.764	-0.04521	55.2645	-0.91865	55.3418	-0.59803	152.844	-0.03684	159.4	-0.0261
150.068	-0.0042	55.3303	-0.72102	146.934	-0.04515	55.2982	-0.91876	55.3755	-0.59816	153.021	-0.03682	159.579	-0.02605
150.231	-0.00428	55.3641	-0.72111	147.107	-0.0451	55.3319	-0.91887	55.4093	-0.5983	153.198	-0.03681	159.773	-0.02598
150.401	-0.00437	55.3978	-0.7212	147.281	-0.04507	55.3657	-0.91897	55.443	-0.59818	153.378	-0.03676	159.973	-0.02591
150.567	-0.0045	55.4316	-0.72129	147.46	-0.04503	55.3994	-0.91908	55.4767	-0.59879	153.562	-0.03678	160.16	-0.02584
150.735	-0.00466	55.4653	-0.72138	147.632	-0.04502	55.4331	-0.91918	55.5105	-0.59968	153.739	-0.03675	160.344	-0.0257
[truncated: 5,786 more rows]

## Sheet: Figure 5
	Before the compatibility test		After the compatibility test
[truncated: 2,191 more rows]

[truncated: 4 more sheets: Figure 6, Figure 7, Figure 8, Figure 11]
